# Supplementary material for: Lipid Metabolism Regulators Are the Possible Determinant for Characteristics of Myopic Human Scleral Stroma Fibroblasts (HSSFs)
Source: Int J Mol Sci. 2023 Dec 29;25(1):501. doi: 10.3390/ijms25010501 (PMC10778967; doi:10.3390/ijms25010501)
Supplement: Supplementary file 1 [file ijms-25-00501-s001.zip]

Archive with 1 entries (1 files):
- ijms-2773967-supplementary.xlsx
