# Supplementary material for: Lipid Metabolism Regulators Are the Possible Determinant for Characteristics of Myopic Human Scleral Stroma Fibroblasts (HSSFs)
Source: Int J Mol Sci. 2023 Dec 29;25(1):501. doi: 10.3390/ijms25010501 (PMC10778967; doi:10.3390/ijms25010501)
Supplement: Supplementary file 1 [file ijms-25-00501-s001.zip › ijms-2773967-supplementary.xlsx]

## Sheet: down-regulated
GeneID	baseMean	log2FoldChange(B/A)	lfcSE	stat	pvalue	padj	chr	start	end	strand	gene_sym	gene_biotype	Description	EntrezGeneID	Cellular_Component_ID	Cellular_Component_Term	Molecular_Function_ID	Molecular_Function_Term	Biological_Process_ID	Biological_Process_Term	N3P4_1	N4P_4_1	N4P_4_2	M4P4_1	M5P3_2	M8P3_1
ENSG00000163235	21.7156	-5.87722	1.16477	-5.0458	4.51637e-07	0.000255619	chr2	70447284	70554193	-	TGFA	protein_coding	This gene encodes a growth factor that is a ligand for the epidermal growth factor receptor, which activates a signaling pathway for cell proliferation, differentiation and development. This protein may act as either a transmembrane-bound ligand or a soluble ligand. This gene has been associated with many types of cancers, and it may also be involved in some cases of cleft lip/palate. Alternative…	7039	GO:0016021	integral component of membrane	GO:0005154, GO:0008083	epidermal growth factor receptor binding, growth factor activity	GO:0001525, GO:0007173, GO:0007173, GO:0008284, GO:0035556, GO:0038134, GO:0043410, GO:0045840, GO:0045840, GO:0050679, GO:0050731, GO:0051781, GO:0060749, GO:0072574	angiogenesis, epidermal growth factor receptor signaling pathway, epidermal growth factor receptor signaling pathway, positive regulation of cell population proliferation, intracellular signal transduction, ERBB2-EGFR signaling pathway, positive regulation of MAPK cascade, positive regulation of mitotic nuclear division, positive regulation of mitotic nuclear division, positive regulation of epit…	47.001	27.859	53.1747	0	0	2.25857
ENSG00000125414	5.35948	-5.72387	1.55692	-3.67641	0.000236537	0.0446254	chr17	10521148	10549700	-	MYH2	protein_coding	Myosins are actin-based motor proteins that function in the generation of mechanical force in eukaryotic cells. Muscle myosins are heterohexamers composed of 2 myosin heavy chains and 2 pairs of nonidentical myosin light chains. This gene encodes a member of the class II or conventional myosin heavy chains, and functions in skeletal muscle contraction. This gene is found in a cluster of myosin he…	4620	GO:0016459	myosin complex	GO:0051015, GO:0005524, GO:0003774	actin filament binding, ATP binding, motor activity	GO:0006936, GO:0006936, GO:0006936, GO:0030049	muscle contraction, muscle contraction, muscle contraction, muscle filament sliding	16.6462	6.96475	8.54593	0	0	0
ENSG00000170044	19.4594	-5.66244	1.19401	-4.74236	2.11246e-06	0.00104876	chr3	102099244	102479841	+	ZPLD1	protein_coding	Glycoprotein which is a component of the gelatinous extracellular matrix in the cupulae of the vestibular organ.	131368	GO:0009986, GO:0030659, GO:0005615, GO:0016021	cell surface, cytoplasmic vesicle membrane, extracellular space, integral component of membrane	GO:0005201	extracellular matrix structural constituent	GO:0060005	vestibular reflex	20.563	48.7533	44.6288	0	2.81171	0
ENSG00000128683	15.0182	-5.28435	1.31092	-4.03102	5.55347e-05	0.0153129	chr2	170813213	170861151	+	GAD1	protein_coding	This gene encodes one of several forms of glutamic acid decarboxylase, identified as a major autoantigen in insulin-dependent diabetes. The enzyme encoded is responsible for catalyzing the production of gamma-aminobutyric acid from L-glutamic acid. A pathogenic role for this enzyme has been identified in the human pancreas since it has been identified as an autoantigen and an autoreactive T cell …	2571	GO:0005737, GO:0005886, GO:0005938, GO:0012506, GO:0043679, GO:0048786, GO:0060077, GO:0061202, GO:0098982	cytoplasm, plasma membrane, cell cortex, vesicle membrane, axon terminus, presynaptic active zone, inhibitory synapse, clathrin-sculpted gamma-aminobutyric acid transport vesicle membrane, GABA-ergic synapse	GO:0004351, GO:0004351, GO:0005515, GO:0030170, GO:0042802	glutamate decarboxylase activity, glutamate decarboxylase activity, protein binding, pyridoxal phosphate binding, identical protein binding	GO:0006538, GO:0006538, GO:0006540, GO:0007268, GO:0009449, GO:0018352, GO:0018352, GO:0035176, GO:0035641, GO:0042136, GO:0042136	glutamate catabolic process, glutamate catabolic process, glutamate decarboxylation to succinate, chemical synaptic transmission, gamma-aminobutyric acid biosynthetic process, protein-pyridoxal-5-phosphate linkage, protein-pyridoxal-5-phosphate linkage, social behavior, locomotory exploration behavior, neurotransmitter biosynthetic process, neurotransmitter biosynthetic process	6.85432	41.7885	38.9315	0	1.40585	1.12929
ENSG00000178235	39.9396	-5.13448	1.00435	-5.11223	3.18374e-07	0.000201393	chr13	83877205	83882474	-	SLITRK1	protein_coding	It is involved in synaptogenesis and promotes excitatory synapse differentiation (PubMed:27273464, PubMed:27812321). Enhances neuronal dendrite outgrowth (PubMed:16224024, PubMed:19640509).	114798	GO:0005576, GO:0098982, GO:0098978, GO:0099061, GO:0005886, GO:0045202	extracellular region, GABA-ergic synapse, glutamatergic synapse, integral component of postsynaptic density membrane, plasma membrane, synapse	GO:0005515	protein binding	GO:0030534, GO:0007409, GO:0042592, GO:0035264, GO:0050772, GO:0051965, GO:1905606, GO:0007416, GO:0099560	adult behavior, axonogenesis, homeostatic process, multicellular organism growth, positive regulation of axonogenesis, positive regulation of synapse assembly, regulation of presynapse assembly, synapse assembly, synaptic membrane adhesion	11.7503	117.627	103.501	0.836504	1.40585	4.51715
ENSG00000105509	386.919	-5.06251	0.821065	-6.16578	7.01375e-10	9.83785e-07	chr19	51713112	51723991	-	HAS1	protein_coding	Hyaluronan or hyaluronic acid (HA) is a high molecular weight unbranched polysaccharide synthesized by a wide variety of organisms from bacteria to mammals, and is a constituent of the extracellular matrix. It consists of alternating glucuronic acid and N-acetylglucosamine residues that are linked by beta-1-3 and beta-1-4 glycosidic bonds. HA is synthesized by membrane-bound synthase at the inner…	3036	GO:0005737, GO:0016021	cytoplasm, integral component of membrane	GO:0050501	hyaluronan synthase activity	GO:0044849, GO:0085029, GO:0045226, GO:0030213	estrous cycle, extracellular matrix assembly, extracellular polysaccharide biosynthetic process, hyaluronan biosynthetic process	52.8762	1105.85	1095.78	32.6237	14.0585	20.3272
ENSG00000106278	58.3346	-4.78843	0.57959	-8.26176	1.43539e-16	5.7884e-13	chr7	121873089	122062036	+	PTPRZ1	protein_coding	This gene encodes a member of the receptor protein tyrosine phosphatase family. Expression of this gene is restricted to the central nervous system (CNS), and it may be involved in the regulation of specific developmental processes in the CNS. Alternatively spliced transcript variants encoding different isoforms have been described for this gene. [provided by RefSeq, May 2011].	5803	GO:0016021	integral component of membrane	GO:0004725	protein tyrosine phosphatase activity	GO:0002244, GO:0006470, GO:0007409, GO:0007417, GO:0007611, GO:0031641, GO:0035335, GO:0035335, GO:0043524, GO:0048709, GO:0048714, GO:0070445	hematopoietic progenitor cell differentiation, protein dephosphorylation, axonogenesis, central nervous system development, learning or memory, regulation of myelination, peptidyl-tyrosine dephosphorylation, peptidyl-tyrosine dephosphorylation, negative regulation of neuron apoptotic process, oligodendrocyte differentiation, positive regulation of oligodendrocyte differentiation, regulation of ol…	135.128	102.924	98.753	2.50951	8.43513	2.25857
ENSG00000148798	579.87	-4.2266	0.50695	-8.33731	7.59978e-17	3.50252e-13	chr10	103277138	103290346	+	INA	protein_coding	Class-IV neuronal intermediate filament that is able to self-assemble. It is involved in the morphogenesis of neurons. It may form an independent structural network without the involvement of other neurofilaments or it may cooperate with NEFL to form the filamentous backbone to which NEFM and NEFH attach to form the cross-bridges. May also cooperate with the neuronal intermediate filament protein…	9118	GO:0036464, GO:0005615, GO:0005883, GO:0098794, GO:0098685	cytoplasmic ribonucleoprotein granule, extracellular space, neurofilament, postsynapse, Schaffer collateral - CA1 synapse	GO:0005200, GO:0098973, GO:0099184	structural constituent of cytoskeleton, structural constituent of postsynaptic actin cytoskeleton, structural constituent of postsynaptic intermediate filament cytoskeleton	GO:0030154, GO:1990830, GO:0060052, GO:0021762	cell differentiation, cellular response to leukemia inhibitory factor, neurofilament cytoskeleton organization, substantia nigra development	1477.6	913.93	909.667	40.9887	111.063	25.9736
ENSG00000228495	48.8744	-4.18869	0.844525	-4.95982	7.05602e-07	0.000385821	chr6	132131888	132169374	+	LINC01013	lncRNA									191.921	24.7636	61.7206	8.36504	4.21756	2.25857
ENSG00000185860	93.0136	-4.18508	0.892307	-4.69018	2.72965e-06	0.00127625	chr1	162824458	162868761	-	CCDC190	protein_coding		339512							18.6046	235.254	274.419	3.34602	19.682	6.77572
ENSG00000115468	158.032	-4.14815	0.481829	-8.60917	7.35901e-18	3.95682e-14	chr2	232606057	232682776	+	EFHD1	protein_coding	This gene encodes a member of the EF-hand super family of calcium binding proteins, which are involved in a variety of cellular processes including mitosis, synaptic transmission, and cytoskeletal rearrangement. The protein encoded by this gene is composed of an N-terminal disordered region, proline-rich elements, two EF-hands, and a C-terminal coiled-coil domain. This protein has been shown to a…	80303	GO:0005739, GO:0005743	mitochondrion, mitochondrial inner membrane	GO:0005509	calcium ion binding	GO:0031175, GO:1900069	neuron projection development, regulation of cellular hyperosmotic salinity response	202.692	334.308	358.929	10.0381	30.9288	11.2929
ENSG00000154529	84.75	-3.99414	0.856581	-4.66289	3.11799e-06	0.00141675	chr9	41890314	42129510	-	CNTNAP3B	protein_coding	Predicted to be involved in cell adhesion. Predicted to be integral component of membrane. [provided by Alliance of Genome Resources, Apr 2022]	728577	GO:0016021	integral component of membrane			GO:0007155	cell adhesion	364.258	51.8487	61.7206	2.50951	16.8703	11.2929
ENSG00000250038	26.672	-3.95379	0.997516	-3.96363	7.38179e-05	0.0190452	chr4	28343862	28402936	-		lncRNA									10.7711	74.2907	64.5693	0.836504	8.43513	1.12929
ENSG00000095587	411.594	-3.73706	0.745677	-5.01163	5.39698e-07	0.000300193	chr10	96364608	96513926	-	TLL2	protein_coding	Protease which specifically processes pro-lysyl oxidase. Required for the embryonic development. Predominant protease, which in the development, influences dorsal-ventral patterning and skeletogenesis.	7093	GO:0005576	extracellular region	GO:0005509, GO:0004222, GO:0004252, GO:0008270	calcium ion binding, metalloendopeptidase activity, serine-type endopeptidase activity, zinc ion binding	GO:0030154, GO:0030199, GO:0048632	cell differentiation, collagen fibril organization, negative regulation of skeletal muscle tissue growth	1655.81	323.474	319.048	115.438	25.3054	30.4907
ENSG00000286511	38.5112	-3.49501	0.817586	-4.27479	1.91318e-05	0.00649695	chr6	108798929	108837113	+		lncRNA									17.6254	95.185	99.7025	5.85553	1.40585	11.2929
ENSG00000047936	24.1636	-3.38607	0.813979	-4.15989	3.184e-05	0.00968074	chr6	117287353	117425942	-	ROS1	protein_coding	This proto-oncogene, highly-expressed in a variety of tumor cell lines, belongs to the sevenless subfamily of tyrosine kinase insulin receptor genes. The protein encoded by this gene is a type I integral membrane protein with tyrosine kinase activity. The protein may function as a growth or differentiation factor receptor. [provided by RefSeq, Jul 2008].	6098	GO:0005886, GO:0016020, GO:0043235	plasma membrane, membrane, receptor complex	GO:0004713, GO:0004714, GO:0005515, GO:0005524, GO:0019903	protein tyrosine kinase activity, transmembrane receptor protein tyrosine kinase activity, protein binding, ATP binding, protein phosphatase binding	GO:0001558, GO:0002066, GO:0006468, GO:0007169, GO:0007275, GO:0007283, GO:0030154, GO:0032006, GO:0032006, GO:0033674, GO:0070372	regulation of cell growth, columnar/cuboidal epithelial cell development, protein phosphorylation, transmembrane receptor protein tyrosine kinase signaling pathway, multicellular organism development, spermatogenesis, cell differentiation, regulation of TOR signaling, regulation of TOR signaling, positive regulation of kinase activity, regulation of ERK1 and ERK2 cascade	14.6878	58.8135	58.872	5.85553	5.62342	1.12929
ENSG00000133116	22.7115	-3.34166	0.757428	-4.41185	1.0249e-05	0.00393623	chr13	33016423	33066143	+	KL	protein_coding	The Klotho peptide generated by cleavage of the membrane-bound isoform may be an anti-aging circulating hormone which would extend life span by inhibiting insulin/IGF1 signaling.	9365	GO:0016324, GO:0005783, GO:0070062, GO:0005576, GO:0005615, GO:0016021, GO:0005887, GO:0005886	apical plasma membrane, endoplasmic reticulum, extracellular exosome, extracellular region, extracellular space, integral component of membrane, integral component of plasma membrane, plasma membrane	GO:0008422, GO:0004566, GO:0017134, GO:0005104, GO:0005179, GO:0005499	beta-glucosidase activity, beta-glucuronidase activity, fibroblast growth factor binding, fibroblast growth factor receptor binding, hormone activity, vitamin D binding	GO:0007568, GO:0055074, GO:0005975, GO:0006112, GO:0008543, GO:0008286, GO:0030501, GO:0090080	aging, calcium ion homeostasis, carbohydrate metabolic process, energy reserve metabolic process, fibroblast growth factor receptor signaling pathway, insulin receptor signaling pathway, positive regulation of bone mineralization, positive regulation of MAPKKK cascade by fibroblast growth factor receptor signaling pathway	18.6046	47.9794	57.9224	6.69203	2.81171	2.25857
ENSG00000123496	1427.98	-3.12586	0.418386	-7.47123	7.94495e-14	2.13593e-10	chrX	115003975	115019977	-	IL13RA2	protein_coding	Binds as a monomer with high affinity to interleukin-13 (IL13), but not to interleukin-4 (IL4).	3598	GO:0009897, GO:0005576, GO:0005615, GO:0016021, GO:0043235	external side of plasma membrane, extracellular region, extracellular space, integral component of membrane, receptor complex	GO:0019955, GO:0004896	cytokine binding, cytokine receptor activity	GO:0019221, GO:0016064, GO:0002638, GO:0043305	cytokine-mediated signaling pathway, immunoglobulin mediated immune response, negative regulation of immunoglobulin production, negative regulation of mast cell degranulation	1246.51	3240.93	3200.93	391.484	224.937	263.124
ENSG00000148677	1812.49	-2.9294	0.532336	-5.50292	3.73554e-08	3.25709e-05	chr10	90912096	90921087	-	ANKRD1	protein_coding	May play an important role in endothelial cell activation. May act as a nuclear transcription factor that negatively regulates the expression of cardiac genes. Induction seems to be correlated with apoptotic cell death in hepatoma cells.	27063	GO:0005737, GO:0005829, GO:0001650, GO:0031674, GO:0005654, GO:0005634, GO:0005667	cytoplasm, cytosol, fibrillar center, I band, nucleoplasm, nucleus, transcription regulator complex	GO:0003677, GO:0042826, GO:0002039, GO:0070412, GO:0061629, GO:0031432, GO:0003713, GO:0003714	DNA binding, histone deacetylase binding, p53 binding, R-SMAD binding, RNA polymerase II-specific DNA-binding transcription factor binding, titin binding, transcription coactivator activity, transcription corepressor activity	GO:0055008, GO:0035690, GO:0071456, GO:0071347, GO:0071222, GO:0071260, GO:0071407, GO:0071560, GO:0071356, GO:2000279, GO:0000122, GO:0043065, GO:0043517, GO:0010976, GO:0050714, GO:0070528, GO:0006357, GO:0035994, GO:0045214, GO:0035914	cardiac muscle tissue morphogenesis, cellular response to drug, cellular response to hypoxia, cellular response to interleukin-1, cellular response to lipopolysaccharide, cellular response to mechanical stimulus, cellular response to organic cyclic compound, cellular response to transforming growth factor beta stimulus, cellular response to tumor necrosis factor, negative regulation of DNA biosyn…	1394.36	4178.85	4039.38	467.606	618.576	176.169
ENSG00000160307	239.054	-2.91097	0.388097	-7.50061	6.35208e-14	1.86295e-10	chr21	46598604	46605208	-	S100B	protein_coding	The protein encoded by this gene is a member of the S100 family of proteins containing 2 EF-hand calcium-binding motifs. S100 proteins are localized in the cytoplasm and/or nucleus of a wide range of cells, and involved in the regulation of a number of cellular processes such as cell cycle progression and differentiation. S100 genes include at least 13 members which are located as a cluster on ch…	6285	GO:0001726, GO:0005576, GO:0005576, GO:0005615, GO:0005634, GO:0005634, GO:0005654, GO:0005737, GO:0005737, GO:0005737, GO:0005829, GO:0043025, GO:0043231, GO:0048471	ruffle, extracellular region, extracellular region, extracellular space, nucleus, nucleus, nucleoplasm, cytoplasm, cytoplasm, cytoplasm, cytosol, neuronal cell body, intracellular membrane-bounded organelle, perinuclear region of cytoplasm	GO:0005509, GO:0005509, GO:0005509, GO:0005515, GO:0008270, GO:0042802, GO:0042803, GO:0042803, GO:0043167, GO:0044548, GO:0044548, GO:0048156, GO:0048306, GO:0048306, GO:0050786, GO:0050786	calcium ion binding, calcium ion binding, calcium ion binding, protein binding, zinc ion binding, identical protein binding, protein homodimerization activity, protein homodimerization activity, ion binding, S100 protein binding, S100 protein binding, tau protein binding, calcium-dependent protein binding, calcium-dependent protein binding, RAGE receptor binding, RAGE receptor binding	GO:0007155, GO:0007409, GO:0007417, GO:0007611, GO:0007613, GO:0008284, GO:0043123, GO:0043123, GO:0045666, GO:0048168, GO:0097490, GO:1990845	cell adhesion, axonogenesis, central nervous system development, learning or memory, memory, positive regulation of cell population proliferation, positive regulation of canonical NF-kappaB signal transduction, positive regulation of canonical NF-kappaB signal transduction, positive regulation of neuron differentiation, regulation of neuronal synaptic plasticity, sympathetic neuron projection ext…	284.944	496.045	483.32	36.8062	80.1337	53.0765
ENSG00000147234	174.706	-2.86969	0.528161	-5.43337	5.5299e-08	4.35122e-05	chrX	107449652	107605255	+	FRMPD3	protein_coding	This gene encodes a protein that contains a PDZ (post synaptic density protein (PSD95), Drosophila disc large tumor suppressor (Dlg1), and zonula occludens-1 protein (zo-1) domain at the N-terminus followed by a FERM domain. The encoded protein is involved in signal transduction. The PDZ domain is thought to function in protein-protein interactions, mainly by binding to specific C-terminal peptid…	84443	GO:0005856, GO:0005886, GO:0030667, GO:0070821	cytoskeleton, plasma membrane, secretory granule membrane, tertiary granule membrane					107.711	414.016	399.76	30.1142	49.2049	47.43
ENSG00000156475	125.729	-2.79363	0.747532	-3.73713	0.000186132	0.0384923	chr5	146580742	147084784	-	PPP2R2B	protein_coding	The product of this gene belongs to the phosphatase 2 regulatory subunit B family. Protein phosphatase 2 is one of the four major Ser/Thr phosphatases, and it is implicated in the negative control of cell growth and division. It consists of a common heteromeric core enzyme, which is composed of a catalytic subunit and a constant regulatory subunit, that associates with a variety of regulatory sub…	5521	GO:0000159, GO:0005739, GO:0005741, GO:0005829, GO:0005856	protein phosphatase type 2A complex, mitochondrion, mitochondrial outer membrane, cytosol, cytoskeleton	GO:0005515, GO:0019888	protein binding, protein phosphatase regulator activity	GO:0006915	apoptotic process	59.7305	324.248	274.419	6.69203	52.0166	37.2664
ENSG00000067715	42.2285	-2.59421	0.555881	-4.66685	3.05859e-06	0.00140962	chr12	78863993	79452008	+	SYT1	protein_coding	May have a regulatory role in the membrane interactions during trafficking of synaptic vesicles at the active zone of the synapse. It binds acidic phospholipids with a specificity that requires the presence of both an acidic head group and a diacyl backbone.	6857	GO:0042584, GO:0016021, GO:0030672	chromaffin granule membrane, integral component of membrane, synaptic vesicle membrane	GO:0005509, GO:0005544	calcium ion binding, calcium-dependent phospholipid binding	GO:0007269	neurotransmitter secretion	34.2716	81.2555	101.602	10.0381	12.6527	13.5514
ENSG00000276386	46.0551	-2.46816	0.473974	-5.20737	1.91539e-07	0.000131473	chr9	67059560	67293468	+	CNTNAP3P2	unprocessed_pseudogene									81.2726	68.8737	82.6107	7.52854	22.4937	13.5514
ENSG00000145681	1356.83	-2.37942	0.303714	-7.83441	4.71068e-15	1.68857e-11	chr5	83637805	83720855	-	HAPLN1	protein_coding	Predicted to enable hyaluronic acid binding activity. Predicted to be an extracellular matrix structural constituent conferring compression resistance. Predicted to be involved in central nervous system development and skeletal system development. Colocalizes with collagen-containing extracellular matrix. [provided by Alliance of Genome Resources, Apr 2022]	1404	GO:0005576, GO:0005615, GO:0031012, GO:0045202, GO:0062023, GO:0062023, GO:0072534	extracellular region, extracellular space, extracellular matrix, synapse, collagen-containing extracellular matrix, collagen-containing extracellular matrix, perineuronal net	GO:0005540, GO:0030021	hyaluronic acid binding, extracellular matrix structural constituent conferring compression resistance	GO:0001501, GO:0002052, GO:0007155, GO:0007417, GO:0010001	skeletal system development, positive regulation of neuroblast proliferation, cell adhesion, central nervous system development, glial cell differentiation	1519.7	2735.6	2573.28	401.522	388.016	522.86
ENSG00000117525	352.011	-2.3612	0.30812	-7.66325	1.8129e-14	5.84859e-11	chr1	94529173	94541759	-	F3	protein_coding	Initiates blood coagulation by forming a complex with circulating factor VII or VIIa. The [TF:VIIa] complex activates factors IX or X by specific limited proteolysis. TF plays a role in normal hemostasis by initiating the cell-surface assembly and propagation of the coagulation protease cascade.	2152	GO:0009986, GO:0062023, GO:0005615, GO:0016021, GO:0031233, GO:0005886, GO:1905286	cell surface, collagen-containing extracellular matrix, extracellular space, integral component of membrane, intrinsic component of external side of plasma membrane, plasma membrane, serine-type peptidase complex	GO:0004896, GO:0005543, GO:0002020	cytokine receptor activity, phospholipid binding, protease binding	GO:0002543, GO:0006919, GO:0002541, GO:0007596, GO:0019221, GO:0045766, GO:0030335, GO:0001938, GO:0010628, GO:0032757, GO:0010641, GO:0050927, GO:0051897, GO:0016485	activation of blood coagulation via clotting cascade, activation of cysteine-type endopeptidase activity involved in apoptotic process, activation of plasma proteins involved in acute inflammatory response, blood coagulation, cytokine-mediated signaling pathway, positive regulation of angiogenesis, positive regulation of cell migration, positive regulation of endothelial cell proliferation, posit…	625.701	585.039	559.284	161.445	91.3806	89.2136
ENSG00000138623	4833.56	-2.34156	0.636342	-3.67972	0.000233486	0.0443087	chr15	74409289	74433958	-	SEMA7A	protein_coding	This gene encodes a member of the semaphorin family of proteins. The encoded preproprotein is proteolytically processed to generate the mature glycosylphosphatidylinositol (GPI)-anchored membrane glycoprotein. The encoded protein is found on activated lymphocytes and erythrocytes and may be involved in immunomodulatory and neuronal processes. The encoded protein carries the John Milton Hagen (JMH…	8482	GO:0016020	membrane	GO:0030215	semaphorin receptor binding	GO:0030154, GO:0007399	cell differentiation, nervous system development	1997.54	11180.8	11044.2	2200.01	1961.17	617.72
ENSG00000164161	295.731	-2.32018	0.570706	-4.06546	4.79383e-05	0.0137155	chr4	144646156	144745271	+	HHIP	protein_coding	Modulates hedgehog signaling in several cell types including brain and lung through direct interaction with members of the hedgehog family.	64399	GO:0009986, GO:0060170, GO:0005737, GO:0005576, GO:0005887, GO:0005634	cell surface, ciliary membrane, cytoplasm, extracellular region, integral component of plasma membrane, nucleus	GO:0003824, GO:0097108, GO:0008270	catalytic activity, hedgehog family protein binding, zinc ion binding	GO:0009953, GO:0060441, GO:0043066, GO:0009968, GO:0045879, GO:0007405, GO:0040036, GO:0007165, GO:0048705	dorsal/ventral pattern formation, epithelial tube branching involved in lung morphogenesis, negative regulation of apoptotic process, negative regulation of signal transduction, negative regulation of smoothened signaling pathway, neuroblast proliferation, regulation of fibroblast growth factor receptor signaling pathway, signal transduction, skeletal system morphogenesis	122.399	681.772	674.179	110.419	105.439	80.1793
ENSG00000288781	52.8554	-2.29056	0.467311	-4.90158	9.50686e-07	0.000502788	chr4	114281113	114364978	-	LOC105377378	lncRNA		105377378							68.5432	78.9339	114.895	14.2206	28.1171	12.4221
ENSG00000212724	164.916	-2.22769	0.578785	-3.84892	0.000118641	0.0275359	chr17	41059240	41060114	-	KRTAP2-3	protein_coding	Predicted to be located in cytosol. [provided by Alliance of Genome Resources, Apr 2022]	730755	GO:0005829, GO:0045095	cytosol, keratin filament	GO:0005515	protein binding			109.669	313.414	391.214	25.0951	91.3806	58.7229
ENSG00000115290	86.8493	-2.22374	0.385349	-5.77073	7.89286e-09	7.95723e-06	chr2	164492417	164621482	-	GRB14	protein_coding	The product of this gene belongs to a small family of adapter proteins that are known to interact with a number of receptor tyrosine kinases and signaling molecules. This gene encodes a growth factor receptor-binding protein that interacts with insulin receptors and insulin-like growth-factor receptors. This protein likely has an inhibitory effect on receptor tyrosine kinase signaling and, in par…	2888	GO:0005737, GO:0005737, GO:0005829, GO:0005886, GO:0005886, GO:0010008, GO:0043231	cytoplasm, cytoplasm, cytosol, plasma membrane, plasma membrane, endosome membrane, intracellular membrane-bounded organelle	GO:0005515, GO:0030674, GO:0030971, GO:0060090	protein binding, protein-macromolecule adaptor activity, receptor tyrosine kinase binding, molecular adaptor activity	GO:0007165	signal transduction	108.69	153.998	167.12	30.9507	19.682	40.6543
ENSG00000111859	381.167	-2.09958	0.379582	-5.53128	3.17906e-08	2.84888e-05	chr6	11183298	11382348	-	NEDD9	protein_coding	The protein encoded by this gene is a member of the CRK-associated substrates family. Members of this family are adhesion docking molecules that mediate protein-protein interactions for signal transduction pathways. This protein is a focal adhesion protein that acts as a scaffold to regulate signaling complexes important in cell attachment, migration and invasion as well as apoptosis and the cell…	4739	GO:0000922, GO:0001772, GO:0005634, GO:0005654, GO:0005737, GO:0005794, GO:0005819, GO:0005829, GO:0005886, GO:0005925, GO:0005938, GO:0016323, GO:0030027, GO:0036064, GO:0072686	spindle pole, immunological synapse, nucleus, nucleoplasm, cytoplasm, Golgi apparatus, spindle, cytosol, plasma membrane, focal adhesion, cell cortex, basolateral plasma membrane, lamellipodium, ciliary basal body, mitotic spindle	GO:0005515, GO:1990782	protein binding, protein tyrosine kinase binding	GO:0007010, GO:0007049, GO:0007155, GO:0007165, GO:0007169, GO:0007229, GO:0007611, GO:0016477, GO:0030335, GO:0030336, GO:0032956, GO:0045672, GO:0051017, GO:0051301, GO:0061098, GO:0061523, GO:0097021, GO:0140131, GO:1900026, GO:1902952, GO:1903829, GO:2000522	cytoskeleton organization, cell cycle, cell adhesion, signal transduction, transmembrane receptor protein tyrosine kinase signaling pathway, integrin-mediated signaling pathway, learning or memory, cell migration, positive regulation of cell migration, negative regulation of cell migration, regulation of actin cytoskeleton organization, positive regulation of osteoclast differentiation, actin fil…	555.2	617.541	680.826	152.244	206.661	74.5329
ENSG00000227220	4725.38	-2.05779	0.365235	-5.63414	1.75929e-08	1.66931e-05	chr6	131950946	132077393	+	CCN2-AS1	lncRNA									9052.6	7412.82	6396.16	2322.14	2191.73	976.833
ENSG00000185697	428.57	-1.99541	0.322859	-6.18044	6.39216e-10	9.37352e-07	chr8	66562175	66614247	-	MYBL1	protein_coding	Enables DNA-binding transcription activator activity, RNA polymerase II-specific and RNA polymerase II cis-regulatory region sequence-specific DNA binding activity. Involved in positive regulation of transcription by RNA polymerase II. Located in nucleoplasm. [provided by Alliance of Genome Resources, Apr 2022]	4603	GO:0005634, GO:0005634, GO:0005634, GO:0005654	nucleus, nucleus, nucleus, nucleoplasm	GO:0003700, GO:0043565	DNA-binding transcription factor activity, sequence-specific DNA binding	GO:0000278, GO:0007141, GO:0007283, GO:0030154, GO:0045893, GO:0045944, GO:0045944, GO:0045944, GO:0140543, GO:0141007	mitotic cell cycle, male meiosis I, spermatogenesis, cell differentiation, positive regulation of DNA-templated transcription, positive regulation of transcription by RNA polymerase II, positive regulation of transcription by RNA polymerase II, positive regulation of transcription by RNA polymerase II, positive regulation of piRNA transcription, siRNA-mediated retrotransposon silencing by heteroc…	435.739	828.806	790.973	178.175	189.79	147.936
ENSG00000095203	263.291	-1.94155	0.31295	-6.20404	5.50319e-10	8.45421e-07	chr9	109171974	109321059	-	EPB41L4B	protein_coding	Up-regulates the activity of the Rho guanine nucleotide exchange factor ARHGEF18 (By similarity). Involved in the regulation of the circumferential actomyosin belt in epithelial cells (PubMed:22006950). Promotes cellular adhesion, migration and motility in vitro and may play a role in wound healing (PubMed:23664528). May have a role in mediating cytoskeletal changes associated with steroid-induce…	54566	GO:0045177, GO:0005923, GO:0005737, GO:0005856, GO:0005829, GO:0005886	apical part of cell, bicellular tight junction, cytoplasm, cytoskeleton, cytosol, plasma membrane	GO:0008092, GO:0005200	cytoskeletal protein binding, structural constituent of cytoskeleton	GO:0031032, GO:0045785, GO:0010628, GO:0051549, GO:0042060	actomyosin structure organization, positive regulation of cell adhesion, positive regulation of gene expression, positive regulation of keratinocyte migration, wound healing	486.657	373.775	391.214	82.8139	150.426	94.86
ENSG00000155011	141.322	-1.92689	0.521541	-3.69461	0.000220225	0.0422898	chr4	106921802	107283806	-	DKK2	protein_coding	This gene encodes a protein that is a member of the dickkopf family. The secreted protein contains two cysteine rich regions and is involved in embryonic development through its interactions with the Wnt signaling pathway. It can act as either an agonist or antagonist of Wnt/beta-catenin signaling, depending on the cellular context and the presence of the co-factor kremen 2. Activity of this prot…	27123	GO:0005576	extracellular region	GO:0005515, GO:0039706, GO:0048019	protein binding, co-receptor binding, receptor antagonist activity	GO:0030178	negative regulation of Wnt signaling pathway	184.087	219.777	268.722	82.8139	16.8703	75.6622
ENSG00000128567	1480.24	-1.915	0.377278	-5.07583	3.85818e-07	0.000234163	chr7	131500262	131558217	-	PODXL	protein_coding	This gene encodes a member of the sialomucin protein family. The encoded protein was originally identified as an important component of glomerular podocytes. Podocytes are highly differentiated epithelial cells with interdigitating foot processes covering the outer aspect of the glomerular basement membrane. Other biological activities of the encoded protein include: binding in a membrane protein…	5420	GO:0001726, GO:0005615, GO:0005730, GO:0005737, GO:0005886, GO:0016324, GO:0016324, GO:0030027, GO:0030175, GO:0031528, GO:0031528, GO:0034451, GO:0036057, GO:0043231, GO:0045121, GO:0070062, GO:0070062	ruffle, extracellular space, nucleolus, cytoplasm, plasma membrane, apical plasma membrane, apical plasma membrane, lamellipodium, filopodium, microvillus membrane, microvillus membrane, centriolar satellite, slit diaphragm, intracellular membrane-bounded organelle, membrane raft, extracellular exosome, extracellular exosome	GO:0005515	protein binding	GO:0016477, GO:0022407	cell migration, regulation of cell-cell adhesion	1691.06	2761.14	2569.48	950.269	444.25	465.266
ENSG00000171617	1562.05	-1.91402	0.352187	-5.43467	5.48992e-08	4.35122e-05	chr5	74627406	74641424	-	ENC1	protein_coding	This gene encodes a member of the kelch-related family of actin-binding proteins. The encoded protein plays a role in the oxidative stress response as a regulator of the transcription factor Nrf2, and expression of this gene may play a role in malignant transformation. Alternatively spliced transcript variants encoding multiple isoforms have been observed for this gene. [provided by RefSeq, Feb 2…	8507	GO:0000785, GO:0005634, GO:0005654, GO:0005737, GO:0005737, GO:0005856, GO:0016363, GO:0031463, GO:0031463, GO:0043025	chromatin, nucleus, nucleoplasm, cytoplasm, cytoplasm, cytoskeleton, nuclear matrix, Cul3-RING ubiquitin ligase complex, Cul3-RING ubiquitin ligase complex, neuronal cell body	GO:0003779	actin binding	GO:0007399	nervous system development	1505.99	2908.95	2992.03	771.257	725.421	468.654
ENSG00000147509	104.187	-1.90783	0.483963	-3.9421	8.07698e-05	0.0201202	chr8	53851795	53959303	+	RGS20	protein_coding	The protein encoded by this gene belongs to the family of regulator of G protein signaling (RGS) proteins, which are regulatory and structural components of G protein-coupled receptor complexes. RGS proteins inhibit signal transduction by increasing the GTPase activity of G protein alpha subunits, thereby driving them into their inactive GDP-bound forms. This protein selectively binds to G(z)-alp…	8601	GO:0005634, GO:0005737, GO:0005802, GO:0005886	nucleus, cytoplasm, trans-Golgi network, plasma membrane	GO:0003924, GO:0005096, GO:0005515	GTPase activity, GTPase activator activity, protein binding	GO:0007186, GO:0008277, GO:0009968	G protein-coupled receptor signaling pathway, regulation of G protein-coupled receptor signaling pathway, negative regulation of signal transduction	75.3975	194.239	223.144	31.7872	57.6401	42.9129
ENSG00000116701	37.5687	-1.88873	0.447486	-4.22075	2.43487e-05	0.00791551	chr1	183554461	183590905	-	NCF2	protein_coding	This gene encodes neutrophil cytosolic factor 2, the 67-kilodalton cytosolic subunit of the multi-protein NADPH oxidase complex found in neutrophils. This oxidase produces a burst of superoxide which is delivered to the lumen of the neutrophil phagosome. Mutations in this gene, as well as in other NADPH oxidase subunits, can result in chronic granulomatous disease, a disease that causes recurrent…	4688	GO:0043020	NADPH oxidase complex	GO:0016176	superoxide-generating NADPH oxidase activator activity	GO:0006909, GO:0045730	phagocytosis, respiratory burst	55.8137	58.8135	63.6197	18.4031	8.43513	20.3272
ENSG00000135378	132.171	-1.8837	0.45513	-4.13881	3.49113e-05	0.0104285	chr11	32829927	32858120	+	PRRG4	protein_coding	May control axon guidance across the CNS (PubMed:28859078). Prevents the delivery of ROBO1 at the cell surface and downregulates its expression (PubMed:28859078).	79056	GO:0033116, GO:0005576, GO:0016021, GO:0005886	endoplasmic reticulum-Golgi intermediate compartment membrane, extracellular region, integral component of membrane, plasma membrane	GO:0005509, GO:0050699	calcium ion binding, WW domain binding	GO:0008150	biological_process	132.19	246.862	244.983	43.4982	35.1464	90.3429
ENSG00000250697	76.0976	-1.82536	0.333596	-5.47177	4.45563e-08	3.78271e-05	chr5	32888236	33298066	-		lncRNA									105.752	111.436	138.634	34.2967	39.3639	27.1029
ENSG00000251281	26.4914	-1.81257	0.459903	-3.94119	8.10769e-05	0.0201202	chr5	33011322	33017607	-		lncRNA									39.1675	41.0147	43.6792	12.5476	11.2468	11.2929
ENSG00000118523	28150.5	-1.77628	0.341796	-5.19691	2.02629e-07	0.000136188	chr6	131948176	131951372	-	CCN2	protein_coding	Major connective tissue mitoattractant secreted by vascular endothelial cells. Promotes proliferation and differentiation of chondrocytes. Mediates heparin- and divalent cation-dependent cell adhesion in many cell types including fibroblasts, myofibroblasts, endothelial and epithelial cells. Enhances fibroblast growth factor-induced DNA synthesis.	1490	GO:0005938, GO:0005801, GO:0005829, GO:0031012, GO:0005576, GO:0005615, GO:0048471, GO:0005886	cell cortex, cis-Golgi network, cytosol, extracellular matrix, extracellular region, extracellular space, perinuclear region of cytoplasm, plasma membrane	GO:0001968, GO:0008083, GO:0008201, GO:0005520, GO:0005178, GO:0008022	fibronectin binding, growth factor activity, heparin binding, insulin-like growth factor binding, integrin binding, protein C-terminus binding	GO:0007568, GO:0001525, GO:0001502, GO:0007155, GO:0030154, GO:0016477, GO:0007160, GO:0035988, GO:0060401, GO:0071897, GO:0008544, GO:0070278, GO:0008543, GO:0007229, GO:0035556, GO:0030324, GO:0060548, GO:0010629, GO:0001503, GO:0060452, GO:0050867, GO:0010942, GO:0045597, GO:0008284, GO:0032967, GO:0043280, GO:0070374, GO:0070318, GO:0010628, GO:0046330, GO:0001934, GO:0051496, GO:0072593, GO:…	aging, angiogenesis, cartilage condensation, cell adhesion, cell differentiation, cell migration, cell-matrix adhesion, chondrocyte proliferation, cytosolic calcium ion transport, DNA biosynthetic process, epidermis development, extracellular matrix constituent secretion, fibroblast growth factor receptor signaling pathway, integrin-mediated signaling pathway, intracellular signal transduction, l…	43612.1	43812.9	43311.7	15758.9	15460.2	6947.37
ENSG00000280435	663.986	-1.74873	0.440243	-3.97218	7.12175e-05	0.0186793	chr3	44115818	44117487	-		TEC									516.032	1308.6	1244.86	288.594	431.597	194.237
ENSG00000204381	2021.47	-1.71466	0.338906	-5.05941	4.20557e-07	0.000246683	chr11	111540280	111561745	+	LAYN	protein_coding	Enables hyaluronic acid binding activity. Located in focal adhesion. [provided by Alliance of Genome Resources, Apr 2022]	143903	GO:0016021	integral component of membrane	GO:0005540, GO:0005540, GO:0030246	hyaluronic acid binding, hyaluronic acid binding, carbohydrate binding			1870.25	3743.94	3681.4	895.06	1161.24	776.949
ENSG00000227487	59.0137	-1.68916	0.379969	-4.44552	8.76796e-06	0.00349214	chr11	113265137	113274032	-	NCAM1-AS1	lncRNA									103.794	71.9691	94.0052	20.9126	29.523	33.8786
ENSG00000244414	46.9044	-1.68199	0.404521	-4.15798	3.21081e-05	0.00968074	chr1	196819731	196837159	+	CFHR1	protein_coding	This gene encodes a secreted protein belonging to the complement factor H protein family. It binds to Pseudomonas aeruginosa elongation factor Tuf together with plasminogen, which is proteolytically activated. It is proposed that Tuf acts as a virulence factor by acquiring host proteins to the pathogen surface, controlling complement, and facilitating tissue invasion. Mutations in this gene are a…	3078	GO:0005576, GO:0005615, GO:0032991, GO:0072562	extracellular region, extracellular space, protein-containing complex, blood microparticle	GO:0001851, GO:0005515, GO:0042802	complement component C3b binding, protein binding, identical protein binding	GO:0006956, GO:0032091, GO:0051838	complement activation, negative regulation of protein binding, cytolysis by host of symbiont cells	70.5016	61.1351	82.6107	16.7301	21.0878	29.3614
ENSG00000101605	152.959	-1.6244	0.265599	-6.11599	9.59581e-10	1.19066e-06	chr18	3066807	3219968	-	MYOM1	protein_coding	The giant protein titin, together with its associated proteins, interconnects the major structure of sarcomeres, the M bands and Z discs. The C-terminal end of the titin string extends into the M line, where it binds tightly to M-band constituents of apparent molecular masses of 190 kD (myomesin 1) and 165 kD (myomesin 2). This protein, myomesin 1, like myomesin 2, titin, and other myofibrillar p…	8736	GO:0005863, GO:0031430	striated muscle myosin thick filament, M band	GO:0005515, GO:0008307, GO:0019900, GO:0019900, GO:0042802, GO:0042803	protein binding, structural constituent of muscle, kinase binding, kinase binding, identical protein binding, protein homodimerization activity	GO:0002074, GO:0010628, GO:0010628, GO:0010737, GO:0050714, GO:0050714	extraocular skeletal muscle development, positive regulation of gene expression, positive regulation of gene expression, protein kinase A signaling, positive regulation of protein secretion, positive regulation of protein secretion	193.879	256.148	243.084	74.4489	68.8869	81.3086
ENSG00000113578	355.752	-1.59146	0.418431	-3.8034	0.000142725	0.0319754	chr5	142592178	142698070	-	FGF1	protein_coding	Plays an important role in the regulation of cell survival, cell division, angiogenesis, cell differentiation and cell migration. Functions as potent mitogen in vitro. Acts as a ligand for FGFR1 and integrins. Binds to FGFR1 in the presence of heparin leading to FGFR1 dimerization and activation via sequential autophosphorylation on tyrosine residues which act as docking sites for interacting pro…	2246	GO:0005938, GO:0005829, GO:0005576, GO:0005634	cell cortex, cytosol, extracellular region, nucleus	GO:0005104, GO:0008083, GO:0008201	fibroblast growth factor receptor binding, growth factor activity, heparin binding	GO:0001525, GO:0030154, GO:0008543, GO:0051781	angiogenesis, cell differentiation, fibroblast growth factor receptor signaling pathway, positive regulation of cell division	355.445	632.245	616.257	235.058	89.9747	205.53
ENSG00000112183	67.9605	-1.56967	0.349856	-4.48663	7.236e-06	0.00294048	chr6	17281361	17293871	+	RBM24	protein_coding	Enables mRNA 3'-UTR AU-rich region binding activity; mRNA CDS binding activity; and sequence-specific mRNA binding activity. Involved in several processes, including negative regulation of cytoplasmic translation; positive regulation of cell differentiation; and regulation of mRNA metabolic process. Located in cytosol and nucleoplasm. [provided by Alliance of Genome Resources, Apr 2022]	221662	GO:0005829, GO:0005654	cytosol, nucleoplasm	GO:0003730, GO:0003730, GO:0003730, GO:0005515, GO:0035925, GO:0097157, GO:1990715, GO:1990825	mRNA 3'-UTR binding, mRNA 3'-UTR binding, mRNA 3'-UTR binding, protein binding, mRNA 3'-UTR AU-rich region binding, pre-mRNA intronic binding, mRNA CDS binding, sequence-specific mRNA binding	GO:0000381, GO:0000381, GO:0000381, GO:0003197, GO:0006397, GO:0006974, GO:0008380, GO:0010830, GO:0010831, GO:0010831, GO:0030154, GO:0043488, GO:0045663, GO:0048255, GO:0048255, GO:0061157, GO:0061158, GO:1902811, GO:1905870, GO:2000738, GO:2000766	regulation of alternative mRNA splicing, via spliceosome, regulation of alternative mRNA splicing, via spliceosome, regulation of alternative mRNA splicing, via spliceosome, endocardial cushion development, mRNA processing, DNA damage response, RNA splicing, regulation of myotube differentiation, positive regulation of myotube differentiation, positive regulation of myotube differentiation, cell …	118.482	98.2804	87.3584	28.4411	43.5815	31.62
ENSG00000210194	122.856	-1.55637	0.399758	-3.89329	9.88953e-05	0.023633	chrMT	14674	14742	-	MT-TE	Mt_tRNA									139.045	205.847	206.052	67.7569	33.7405	84.6965
ENSG00000172260	759.934	-1.53428	0.403601	-3.80149	0.00014383	0.0320007	chr1	71395943	72282539	-	NEGR1	protein_coding	May be involved in cell-adhesion. May function as a trans-neural growth-promoting factor in regenerative axon sprouting in the mammalian brain (By similarity).	257194	GO:0031225, GO:0005576, GO:0005886	anchored component of membrane, extracellular region, plasma membrane	GO:0005515	protein binding	GO:0098609, GO:0007631, GO:0007626, GO:0010976	cell-cell adhesion, feeding behavior, locomotory behavior, positive regulation of neuron projection development	643.327	1405.33	1341.71	559.621	326.158	283.451
ENSG00000287916	325.763	-1.47804	0.302031	-4.89367	9.8974e-07	0.000515	chr3	156143570	156540627	+		lncRNA									324.111	568.014	545.99	181.521	181.355	153.583
ENSG00000163536	478.119	-1.46001	0.216573	-6.74144	1.56824e-11	3.16205e-08	chr3	167735243	167825569	+	SERPINI1	protein_coding	This gene encodes a member of the serpin superfamily of serine proteinase inhibitors. The protein is primarily secreted by axons in the brain, and preferentially reacts with and inhibits tissue-type plasminogen activator. It is thought to play a role in the regulation of axonal growth and the development of synaptic plasticity. Mutations in this gene result in familial encephalopathy with neurose…	5274	GO:0005615	extracellular space	GO:0004867	serine-type endopeptidase inhibitor activity	GO:0007417, GO:0007422, GO:0010951, GO:0010976	central nervous system development, peripheral nervous system development, negative regulation of endopeptidase activity, positive regulation of neuron projection development	706.974	681.772	715.01	227.529	234.778	302.649
ENSG00000139211	186.339	-1.45047	0.368847	-3.93243	8.4092e-05	0.0206285	chr12	47075707	47079959	-	AMIGO2	protein_coding	Required for depolarization-dependent survival of cultured cerebellar granule neurons. May mediate homophilic as well as heterophilic cell-cell interaction with AMIGO1 or AMIGO3. May contribute to signal transduction through its intracellular domain. May be required for tumorigenesis of a subset of gastric adenocarcinomas.	347902	GO:0016021, GO:0005634, GO:0005886	integral component of membrane, nucleus, plasma membrane	GO:0005515	protein binding	GO:0007420, GO:0007157, GO:0007156, GO:0043066, GO:0043069, GO:0051965	brain development, heterophilic cell-cell adhesion via plasma membrane cell adhesion molecules, homophilic cell adhesion via plasma membrane adhesion molecules, negative regulation of apoptotic process, negative regulation of programmed cell death, positive regulation of synapse assembly	185.067	331.213	301.007	83.6504	139.18	77.9208
ENSG00000135424	4691.67	-1.40942	0.298209	-4.72627	2.28684e-06	0.00110113	chr12	55684568	55716404	-	ITGA7	protein_coding	The protein encoded by this gene belongs to the integrin alpha chain family. Integrins are heterodimeric integral membrane proteins composed of an alpha chain and a beta chain. They mediate a wide spectrum of cell-cell and cell-matrix interactions, and thus play a role in cell migration, morphologic development, differentiation, and metastasis. This protein functions as a receptor for the basemen…	3679	GO:0008305	integrin complex	GO:0005178, GO:0005515, GO:0046872	integrin binding, protein binding, metal ion binding	GO:0007155, GO:0007229	cell adhesion, integrin-mediated signaling pathway	5542.21	7361.74	7548.91	3364.42	1800.9	2531.86
ENSG00000149294	755.706	-1.37596	0.318944	-4.31412	1.60237e-05	0.00561893	chr11	112961247	113278436	+	NCAM1	protein_coding	This protein is a cell adhesion molecule involved in neuron-neuron adhesion, neurite fasciculation, outgrowth of neurites, etc.	4684	GO:0005829, GO:0005886	cytosol, plasma membrane	GO:0001618, GO:0005515	virus receptor activity, protein binding	GO:0007155	cell adhesion	1225.94	978.935	1066.34	271.864	572.183	418.965
ENSG00000257219	75.999	-1.36406	0.371957	-3.66726	0.000245168	0.0454562	chr12	76259836	76305969	+	LNCOG	lncRNA		105369848							101.836	106.019	119.643	26.7681	46.3932	55.335
ENSG00000159200	796.743	-1.35711	0.249234	-5.44513	5.17686e-08	4.28233e-05	chr21	34513142	34615113	-	RCAN1	protein_coding	The protein encoded by this gene interacts with calcineurin A and inhibits calcineurin-dependent signaling pathways, possibly affecting central nervous system development. This gene is located in the minimal candidate region for the Down syndrome phenotype, and is overexpressed in the brain of Down syndrome fetuses. Chronic overexpression of this gene may lead to neurofibrillary tangles such as t…	1827	GO:0005634, GO:0005737	nucleus, cytoplasm	GO:0003676	nucleic acid binding	GO:0033173	calcineurin-NFAT signaling cascade	1244.55	1103.53	1088.18	353.005	560.936	430.258
ENSG00000143367	377.87	-1.33728	0.354756	-3.76959	0.000163517	0.0345547	chr1	151540305	151583583	+	TUFT1	protein_coding	Tuftelin is an acidic protein that is thought to play a role in dental enamel mineralization and is implicated in caries susceptibility. It is also thought to be involved with adaptation to hypoxia, mesenchymal stem cell function, and neurotrophin nerve growth factor mediated neuronal differentiation. [provided by RefSeq, Aug 2014].	7286	GO:0005576, GO:0005622, GO:0005737, GO:0005737	extracellular region, intracellular anatomical structure, cytoplasm, cytoplasm	GO:0005515, GO:0030345	protein binding, structural constituent of tooth enamel	GO:0030282, GO:0035556, GO:0042476	bone mineralization, intracellular signal transduction, odontogenesis	318.236	664.747	640.945	221.674	248.836	172.781
ENSG00000120129	1842.51	-1.27373	0.247596	-5.1444	2.68376e-07	0.000176695	chr5	172768096	172771195	-	DUSP1	protein_coding	Dual specificity phosphatase that dephosphorylates MAP kinase MAPK1/ERK2 on both 'Thr-183' and 'Tyr-185', regulating its activity during the meiotic cell cycle.	1843	GO:0005737, GO:0005634	cytoplasm, nucleus	GO:0019838, GO:0017017, GO:0051019, GO:0004721, GO:0106306, GO:0004722, GO:0106307, GO:0004725, GO:0008138, GO:0008330	growth factor binding, MAP kinase tyrosine/serine/threonine phosphatase activity, mitogen-activated protein kinase binding, phosphoprotein phosphatase activity, protein serine phosphatase activity, protein serine/threonine phosphatase activity, protein threonine phosphatase activity, protein tyrosine phosphatase activity, protein tyrosine/serine/threonine phosphatase activity, protein tyrosine/th…	GO:0007049, GO:1990869, GO:0032870, GO:0001706, GO:0000188, GO:0035556, GO:0043066, GO:0007162, GO:2000279, GO:0070373, GO:0043407, GO:0043409, GO:0051447, GO:0090027, GO:1903753, GO:0070262, GO:0035970, GO:0035335, GO:0043065, GO:0006470, GO:0051726, GO:0090266, GO:0051592, GO:0051591, GO:0032355, GO:0051384, GO:0042542, GO:0009416, GO:0032526, GO:0033574	cell cycle, cellular response to chemokine, cellular response to hormone stimulus, endoderm formation, inactivation of MAPK activity, intracellular signal transduction, negative regulation of apoptotic process, negative regulation of cell adhesion, negative regulation of DNA biosynthetic process, negative regulation of ERK1 and ERK2 cascade, negative regulation of MAP kinase activity, negative re…	1921.17	2935.26	2963.54	1015.52	1110.63	1108.96
ENSG00000183691	173.662	-1.26661	0.318104	-3.98175	6.84083e-05	0.0181702	chr17	56593699	56595611	+	NOG	protein_coding	Inhibitor of bone morphogenetic proteins (BMP) signaling which is required for growth and patterning of the neural tube and somite. Essential for cartilage morphogenesis and joint formation. Inhibits chondrocyte differentiation through its interaction with GDF5 and, probably, GDF6 (PubMed:21976273, PubMed:26643732).	9241	GO:0005576, GO:0005615	extracellular region, extracellular space	GO:0019955, GO:0042803	cytokine binding, protein homodimerization activity	GO:0055009, GO:0048318, GO:0061312, GO:0051216, GO:0021533, GO:0009953, GO:0042733, GO:0060272, GO:0048706, GO:0003203, GO:0001706, GO:0001837, GO:0060325, GO:0060825, GO:0061384, GO:0001701, GO:0060173, GO:0060425, GO:0003149, GO:0001707, GO:0042474, GO:0008045, GO:2001234, GO:0048712, GO:0030514, GO:0090090, GO:0060044, GO:0061037, GO:0030336, GO:0060302, GO:1905006, GO:0010629, GO:0045668, GO:…	atrial cardiac muscle tissue morphogenesis, axial mesoderm development, BMP signaling pathway involved in heart development, cartilage development, cell differentiation in hindbrain, dorsal/ventral pattern formation, embryonic digit morphogenesis, embryonic skeletal joint morphogenesis, embryonic skeletal system development, endocardial cushion morphogenesis, endoderm formation, epithelial to mes…	288.861	228.289	220.295	137.187	87.163	80.1793
ENSG00000183023	416.067	-1.26626	0.33871	-3.73849	0.000185129	0.0384923	chr2	40097270	40611053	-	SLC8A1	protein_coding	In cardiac myocytes, Ca(2+) concentrations alternate between high levels during contraction and low levels during relaxation. The increase in Ca(2+) concentration during contraction is primarily due to release of Ca(2+) from intracellular stores. However, some Ca(2+) also enters the cell through the sarcolemma (plasma membrane). During relaxation, Ca(2+) is sequestered within the intracellular st…	6546	GO:0016020	membrane	GO:0005432	calcium	GO:0002026, GO:0002026, GO:0002027, GO:0006811, GO:0006874, GO:0006883, GO:0006936, GO:0010468, GO:0010649, GO:0010881, GO:0010881, GO:0010882, GO:0014829, GO:0030501, GO:0035725, GO:0035725, GO:0035725, GO:0035994, GO:0044557, GO:0051481, GO:0055013, GO:0055074, GO:0055119, GO:0055119, GO:0060048, GO:0060402, GO:0070509, GO:0070588, GO:0070588, GO:0071313, GO:0071901, GO:0086012, GO:0086064, GO:…	regulation of the force of heart contraction, regulation of the force of heart contraction, regulation of heart rate, monoatomic ion transport, intracellular calcium ion homeostasis, intracellular sodium ion homeostasis, muscle contraction, regulation of gene expression, regulation of cell communication by electrical coupling, regulation of cardiac muscle contraction by regulation of the release …	756.913	467.412	540.293	333.765	220.719	177.298
ENSG00000111186	3409.77	-1.24209	0.319752	-3.88455	0.000102518	0.0243105	chr12	1529891	1647212	+	WNT5B	protein_coding	Ligand for members of the frizzled family of seven transmembrane receptors.	81029	GO:0005576	extracellular region	GO:0005102	signaling receptor binding	GO:0016055	Wnt signaling pathway	3229.36	5486.68	5663.1	2199.17	2399.79	1480.49
ENSG00000083857	3965.64	-1.23209	0.26918	-4.57722	4.71194e-06	0.00202682	chr4	186587794	186726722	-	FAT1	protein_coding	This gene is an ortholog of the Drosophila fat gene, which encodes a tumor suppressor essential for controlling cell proliferation during Drosophila development. The gene product is a member of the cadherin superfamily, a group of integral membrane proteins characterized by the presence of cadherin-type repeats. In addition to containing 34 tandem cadherin-type repeats, the gene product has five …	2195	GO:0016021, GO:0005886	integral component of membrane, plasma membrane	GO:0005509	calcium ion binding	GO:0007156	homophilic cell adhesion via plasma membrane adhesion molecules	6708.42	5082.72	4896.82	2136.43	3028.21	1941.24
ENSG00000167306	289.933	-1.22663	0.293238	-4.18306	2.87615e-05	0.00892188	chr18	49822789	50195164	-	MYO5B	protein_coding	The protein encoded by this gene, together with other proteins, may be involved in plasma membrane recycling. Mutations in this gene are associated with microvillous inclusion disease. [provided by RefSeq, Sep 2009].	4645	GO:0005737, GO:0015629, GO:0016459, GO:0030659, GO:0031982, GO:0032991, GO:0045179, GO:0055037, GO:0070062	cytoplasm, actin cytoskeleton, myosin complex, cytoplasmic vesicle membrane, vesicle, protein-containing complex, apical cortex, recycling endosome, extracellular exosome	GO:0000146, GO:0000146, GO:0005515, GO:0005516, GO:0005524, GO:0031267, GO:0051015	microfilament motor activity, microfilament motor activity, protein binding, calmodulin binding, ATP binding, small GTPase binding, actin filament binding	GO:0003091, GO:0007015, GO:0015031, GO:0016192, GO:0016197, GO:0030050	renal water homeostasis, actin filament organization, protein transport, vesicle-mediated transport, endosomal transport, vesicle transport along actin filament	485.677	352.107	380.769	138.86	157.456	224.728
ENSG00000164305	1225.87	-1.22456	0.33062	-3.70382	0.000212378	0.0418691	chr4	184627696	184650062	-	CASP3	protein_coding	The protein encoded by this gene is a cysteine-aspartic acid protease that plays a central role in the execution-phase of cell apoptosis. The encoded protein cleaves and inactivates poly(ADP-ribose) polymerase while it cleaves and activates sterol regulatory element binding proteins as well as caspases 6, 7, and 9. This protein itself is processed by caspases 8, 9, and 10. It is the predominant c…	836	GO:0005634, GO:0005634, GO:0005654, GO:0005737, GO:0005737, GO:0005829, GO:0005829, GO:0031264, GO:0043025	nucleus, nucleus, nucleoplasm, cytoplasm, cytoplasm, cytosol, cytosol, death-inducing signaling complex, neuronal cell body	GO:0004197	cysteine-type endopeptidase activity	GO:0001554, GO:0001666, GO:0001782, GO:0001818, GO:0006508, GO:0006915, GO:0006915, GO:0006915, GO:0006974, GO:0007413, GO:0007507, GO:0007605, GO:0007611, GO:0008627, GO:0009410, GO:0009411, GO:0009611, GO:0009749, GO:0010165, GO:0016241, GO:0016485, GO:0021766, GO:0030163, GO:0030182, GO:0030216, GO:0030218, GO:0030218, GO:0030218, GO:0030220, GO:0030889, GO:0031647, GO:0032025, GO:0032355, GO:…	luteolysis, response to hypoxia, B cell homeostasis, negative regulation of cytokine production, proteolysis, apoptotic process, apoptotic process, apoptotic process, DNA damage response, axonal fasciculation, heart development, sensory perception of sound, learning or memory, intrinsic apoptotic signaling pathway in response to osmotic stress, response to xenobiotic stimulus, response to UV, res…	1064.38	2022.1	2063.37	619.013	899.747	686.606
ENSG00000182667	1000.61	-1.21716	0.256661	-4.7423	2.11307e-06	0.00104876	chr11	131370478	132336822	+	NTM	protein_coding	This gene encodes a member of the IgLON (LAMP, OBCAM, Ntm) family of immunoglobulin (Ig) domain-containing glycosylphosphatidylinositol (GPI)-anchored cell adhesion molecules. The encoded protein may promote neurite outgrowth and adhesion via a homophilic mechanism. This gene is closely linked to a related family member, opioid binding protein/cell adhesion molecule-like (OPCML), on chromosome 11…	50863	GO:0005576, GO:0005886, GO:0098552	extracellular region, plasma membrane, side of membrane	GO:0005515	protein binding	GO:0007155, GO:0008038	cell adhesion, neuron recognition	1701.83	1294.67	1203.08	728.595	518.76	556.738
ENSG00000224982	222.208	-1.21225	0.330193	-3.67134	0.000241278	0.0449935	chr12	119593774	119643075	+	TMEM233	protein_coding	Predicted to be integral component of membrane. Predicted to be active in membrane. [provided by Alliance of Genome Resources, Apr 2022]	387890	GO:0016021, GO:0016020	integral component of membrane, membrane					255.568	318.057	357.03	94.525	125.121	182.944
ENSG00000184185	173.836	-1.18611	0.257526	-4.6058	4.1089e-06	0.00181585	chr17	21376357	21419870	+	KCNJ12	protein_coding	Inward rectifying potassium channel that is activated by phosphatidylinositol 4,5-bisphosphate and that probably participates in controlling the resting membrane potential in electrically excitable cells. Probably participates in establishing action potential waveform and excitability of neuronal and muscle tissues. Inward rectifier potassium channels are characterized by a greater tendency to al…	3768	GO:0016021, GO:0031224, GO:0005886	integral component of membrane, intrinsic component of membrane, plasma membrane	GO:0005242	inward rectifier potassium channel activity	GO:0006936, GO:1990573, GO:0006813, GO:0051289, GO:0008016, GO:0034765	muscle contraction, potassium ion import across plasma membrane, potassium ion transport, protein homotetramerization, regulation of heart contraction, regulation of ion transmembrane transport	275.152	218.229	231.69	117.947	109.657	90.3429
ENSG00000205269	218.011	-1.18053	0.322929	-3.65569	0.000256494	0.0472842	chr6	11537749	11583524	+	TMEM170B	protein_coding	Negatively regulates the canonical Wnt signaling in breast cancer cells. Exerts an inhibitory effect on breast cancer growth by inhibiting CTNNB1 stabilization and nucleus translocation, which reduces the activity of Wnt targets (PubMed:29367600).	100113407	GO:0016021, GO:0005886	integral component of membrane, plasma membrane	GO:0005515	protein binding	GO:0090090, GO:0016055	negative regulation of canonical Wnt signaling pathway, Wnt signaling pathway	197.796	376.097	333.291	133.841	146.209	120.834
ENSG00000163659	698.463	-1.1594	0.24661	-4.70133	2.58473e-06	0.00122627	chr3	156673235	156706770	+	TIPARP	protein_coding	This gene encodes a member of the poly(ADP-ribose) polymerase superfamily. Studies of the mouse ortholog have shown that the encoded protein catalyzes histone poly(ADP-ribosyl)ation and may be involved in T-cell function. Alternative splicing results in multiple transcript variants. [provided by RefSeq, May 2010].	25976	GO:0005634, GO:0005634	nucleus, nucleus	GO:0046872, GO:0003950	metal ion binding, NAD+ ADP-ribosyltransferase activity	GO:0001570, GO:0001822, GO:0006807, GO:0008209, GO:0008210, GO:0008585, GO:0009791, GO:0010629, GO:0030097, GO:0045732, GO:0048008, GO:0048705, GO:0048745, GO:0060021, GO:0060325, GO:0071407, GO:1904612	vasculogenesis, kidney development, nitrogen compound metabolic process, androgen metabolic process, estrogen metabolic process, female gonad development, post-embryonic development, negative regulation of gene expression, hemopoiesis, positive regulation of protein catabolic process, platelet-derived growth factor receptor signaling pathway, skeletal system morphogenesis, smooth muscle tissue de…	729.495	1059.42	1105.27	404.868	445.656	446.068
ENSG00000288844	691.289	-1.13143	0.246565	-4.58878	4.45844e-06	0.0019437	chr10	101067062	101067670	-		lncRNA									713.828	1047.81	1086.28	449.203	420.351	430.258
ENSG00000173848	1048.58	-1.125	0.308121	-3.65115	0.000261072	0.0475845	chr10	5412557	5459056	+	NET1	protein_coding	This gene is part of the family of Rho guanine nucleotide exchange factors. Members of this family activate Rho proteins by catalyzing the exchange of GDP for GTP. The protein encoded by this gene interacts with RhoA within the cell nucleus and may play a role in repairing DNA damage after ionizing radiation. Pseudogenes of this gene are located on the long arms of chromosomes 1, 7 and 18. Altern…	10276	GO:0005634, GO:0005829	nucleus, cytosol	GO:0005085	guanyl-nucleotide exchange factor activity	GO:0035556	intracellular signal transduction	921.416	1669.99	1721.53	631.561	756.35	590.617
ENSG00000171680	536.325	-1.11526	0.281504	-3.96181	7.43837e-05	0.0190452	chr1	6467122	6520074	-	PLEKHG5	protein_coding	This gene encodes a protein that activates the nuclear factor kappa B (NFKB1) signaling pathway. Mutations in this gene are associated with autosomal recessive distal spinal muscular atrophy. Multiple transcript variants encoding different isoforms have been found for this gene. [provided by RefSeq, May 2012].	57449	GO:0005737, GO:0005829, GO:0005886, GO:0005911, GO:0030027, GO:0030139, GO:0030139, GO:0030424, GO:0048471	cytoplasm, cytosol, plasma membrane, cell-cell junction, lamellipodium, endocytic vesicle, endocytic vesicle, axon, perinuclear region of cytoplasm	GO:0005085	guanyl-nucleotide exchange factor activity	GO:0007266, GO:0035767, GO:0043123, GO:0043542, GO:0051056	Rho protein signal transduction, endothelial cell chemotaxis, positive regulation of canonical NF-kappaB signal transduction, endothelial cell migration, regulation of small GTPase mediated signal transduction	658.015	765.349	777.68	360.533	420.351	236.021
ENSG00000128596	496.238	-1.09931	0.30185	-3.64191	0.000270626	0.0490487	chr7	128790757	128822132	+	CCDC136	protein_coding	Predicted to be involved in acrosome assembly and single fertilization. Predicted to be integral component of membrane. Predicted to be active in acrosomal membrane. [provided by Alliance of Genome Resources, Apr 2022]	64753	GO:0002080, GO:0002080	acrosomal membrane, acrosomal membrane			GO:0001675, GO:0001675, GO:0007283, GO:0007338, GO:0007338	acrosome assembly, acrosome assembly, spermatogenesis, single fertilization, single fertilization	447.489	812.555	769.134	278.556	338.811	330.881
ENSG00000128805	1207.79	-1.07329	0.26143	-4.10545	4.03522e-05	0.0118191	chr10	48446036	48656265	-	ARHGAP22	protein_coding	This gene encodes a member of the GTPase activating protein family which activates a GTPase belonging to the RAS superfamily of small GTP-binding proteins. The encoded protein is insulin-responsive, is dependent on the kinase Akt and requires the Akt-dependent 14-3-3 binding protein which binds sequentially to two serine residues. The result of these interactions is regulation of cell motility. M…	58504	GO:0005634, GO:0005829, GO:0005925, GO:0098978, GO:0098978	nucleus, cytosol, focal adhesion, glutamatergic synapse, glutamatergic synapse	GO:0005096, GO:0005096, GO:0005515	GTPase activator activity, GTPase activator activity, protein binding	GO:0001525, GO:0007165, GO:0030154, GO:0051056, GO:0090630, GO:0099175, GO:0099175	angiogenesis, signal transduction, cell differentiation, regulation of small GTPase mediated signal transduction, activation of GTPase activity, regulation of postsynapse organization, regulation of postsynapse organization	1264.13	1842.56	1806.04	780.459	641.07	912.463
ENSG00000076706	697.07	-1.00627	0.224363	-4.48499	7.29174e-06	0.00294048	chr11	119308529	119321521	-	MCAM	protein_coding	Plays a role in cell adhesion, and in cohesion of the endothelial monolayer at intercellular junctions in vascular tissue. Its expression may allow melanoma cells to interact with cellular elements of the vascular system, thereby enhancing hematogeneous tumor spread. Could be an adhesion molecule active in neural crest cells during embryonic development. Acts as surface receptor that triggers tyr…	4162	GO:0009897, GO:0005576, GO:0005615, GO:0005925, GO:0016021, GO:0005634, GO:0005886	external side of plasma membrane, extracellular region, extracellular space, focal adhesion, integral component of membrane, nucleus, plasma membrane			GO:0009653, GO:0001525, GO:0007155, GO:0003094, GO:0030335, GO:0061042	anatomical structure morphogenesis, angiogenesis, cell adhesion, glomerular filtration, positive regulation of cell migration, vascular wound healing	851.894	995.96	943.851	399.013	437.221	554.48
ENSG00000134775	275.418	-1.00414	0.248761	-4.03657	5.42377e-05	0.0150841	chr18	36297713	36780220	+	FHOD3	protein_coding	The protein encoded by this gene is a member of the diaphanous-related formins (DRF), and contains multiple domains, including GBD (GTPase-binding domain), DID (diaphanous inhibitory domain), FH1 (formin homology 1), FH2 (formin homology 2), and DAD (diaphanous auto-regulatory domain) domains. This protein is thought to play a role in actin filament polymerization in cardiomyocytes. Mutations in …	80206	GO:0005737, GO:0005856, GO:0030018	cytoplasm, cytoskeleton, Z disc	GO:0005515, GO:0051015	protein binding, actin filament binding	GO:0030837, GO:0030866, GO:0045214, GO:0055003	negative regulation of actin filament polymerization, cortical actin cytoskeleton organization, sarcomere organization, cardiac myofibril assembly	368.175	369.132	366.526	192.396	140.585	215.694

## Sheet: up-regulated
GeneID	baseMean	log2FoldChange(B/A)	lfcSE	stat	pvalue	padj	chr	start	end	strand	gene_sym	gene_biotype	Description	EntrezGeneID	Cellular_Component_ID	Cellular_Component_Term	Molecular_Function_ID	Molecular_Function_Term	Biological_Process_ID	Biological_Process_Term	N3P4_1	N4P_4_1	N4P_4_2	M4P4_1	M5P3_2	M8P3_1
ENSG00000196126	19.0245	7.8501	1.55338	5.05357	4.33616e-07	0.000249802	chr6	32577902	32589848	-	HLA-DRB1	protein_coding	(Microbial infection) Acts as a receptor for Epstein-Barr virus on lymphocytes.	3123	GO:0009986, GO:0030669, GO:0030666, GO:0012507, GO:0009897, GO:0070062, GO:0005615, GO:0000139, GO:0001772, GO:0071556, GO:0005887, GO:0005882, GO:0031902, GO:0005765, GO:0016020, GO:0042613, GO:0005886, GO:0032588, GO:0030658	cell surface, clathrin-coated endocytic vesicle membrane, endocytic vesicle membrane, ER to Golgi transport vesicle membrane, external side of plasma membrane, extracellular exosome, extracellular space, Golgi membrane, immunological synapse, integral component of lumenal side of endoplasmic reticulum membrane, integral component of plasma membrane, intermediate filament, late endosome membrane, …	GO:0042609, GO:0023026, GO:0032395, GO:0042605, GO:0030247, GO:0005200, GO:0042608	CD4 receptor binding, MHC class II protein complex binding, MHC class II receptor activity, peptide antigen binding, polysaccharide binding, structural constituent of cytoskeleton, T cell receptor binding	GO:0002491, GO:0019886, GO:0016045, GO:0008544, GO:0006959, GO:0006955, GO:0002437, GO:0030225, GO:0002469, GO:0002862, GO:0032689, GO:0042130, GO:0002503, GO:2000516, GO:0032831, GO:0070374, GO:0043123, GO:0035774, GO:0033674, GO:0043410, GO:0043382, GO:0045657, GO:0001934, GO:0001916, GO:0002842, GO:0045893, GO:0046598, GO:0051262, GO:0032653, GO:0032673, GO:0045622, GO:0007165, GO:0050852, GO:…	antigen processing and presentation of endogenous peptide antigen via MHC class II, antigen processing and presentation of exogenous peptide antigen via MHC class II, detection of bacterium, epidermis development, humoral immune response, immune response, inflammatory response to antigenic stimulus, macrophage differentiation, myeloid dendritic cell antigen processing and presentation, negative r…	0	0	0	10.8746	14.0585	89.2136
ENSG00000169071	80.71	6.72435	1.07872	6.23361	4.55817e-10	7.51953e-07	chr9	91563091	91950228	-	ROR2	protein_coding	The protein encoded by this gene is a receptor protein tyrosine kinase and type I transmembrane protein that belongs to the ROR subfamily of cell surface receptors. The protein may be involved in the early formation of the chondrocytes and may be required for cartilage and growth plate development. Mutations in this gene can cause brachydactyly type B, a skeletal disorder characterized by hypopla…	4920	GO:0016021	integral component of membrane	GO:0005524, GO:0004672	ATP binding, protein kinase activity	GO:0007169	transmembrane receptor protein tyrosine kinase signaling pathway	0.979188	0.773861	2.84864	111.255	351.464	16.9393
ENSG00000120659	23.169	5.65768	0.988944	5.72093	1.05943e-08	1.0357e-05	chr13	42562736	42608013	+	TNFSF11	protein_coding	Cytokine that binds to TNFRSF11B/OPG and to TNFRSF11A/RANK. Osteoclast differentiation and activation factor. Augments the ability of dendritic cells to stimulate naive T-cell proliferation. May be an important regulator of interactions between T-cells and dendritic cells and may play a role in the regulation of the T-cell-dependent immune response. May also play an important role in enhanced bon…	8600	GO:0005737, GO:0005576, GO:0005615, GO:0005887, GO:0005886	cytoplasm, extracellular region, extracellular space, integral component of plasma membrane, plasma membrane	GO:0005125, GO:0042802, GO:0005164, GO:0032813	cytokine activity, identical protein binding, tumor necrosis factor receptor binding, tumor necrosis factor receptor superfamily binding	GO:0045453, GO:0055074, GO:0019722, GO:1990830, GO:0019221, GO:0070371, GO:0006955, GO:0060749, GO:0033598, GO:0002548, GO:0001503, GO:0036035, GO:0030316, GO:0002158, GO:0038001, GO:0045780, GO:0051466, GO:0051091, GO:0071848, GO:0071812, GO:0010628, GO:0034112, GO:0043123, GO:1902533, GO:0046330, GO:0043406, GO:0051092, GO:2001206, GO:0045672, GO:0051897, GO:0050870, GO:0045944, GO:1904616, GO:…	bone resorption, calcium ion homeostasis, calcium-mediated signaling, cellular response to leukemia inhibitory factor, cytokine-mediated signaling pathway, ERK1 and ERK2 cascade, immune response, mammary gland alveolus development, mammary gland epithelial cell proliferation, monocyte chemotaxis, ossification, osteoclast development, osteoclast differentiation, osteoclast proliferation, paracrine…	0.979188	0	1.8991	53.5363	29.523	53.0765
ENSG00000138669	25.2868	4.12925	0.671063	6.15329	7.58913e-10	1.01823e-06	chr4	81087370	81215222	-	PRKG2	protein_coding	This gene encodes a protein that belongs to the serine/threonine protein kinase family of proteins. The encoded protein binds to and inhibits the activation of several receptor tyrosine kinases. The membrane-bound protein is a regulator of intestinal secretion, bone growth and renin secretion. Alternate splicing results in multiple transcript variants encoding distinct isoforms whose regulatory N…	5593	GO:0005829, GO:0016324, GO:0031965	cytosol, apical plasma membrane, nuclear membrane	GO:0005524, GO:0004692	ATP binding, cGMP-dependent protein kinase activity	GO:0006468, GO:0007165, GO:0032332, GO:0046146, GO:0072659, GO:1903829, GO:2001226	protein phosphorylation, signal transduction, positive regulation of chondrocyte differentiation, tetrahydrobiopterin metabolic process, protein localization to plasma membrane, positive regulation of protein localization, negative regulation of chloride transport	4.89594	0.773861	2.84864	46.8442	47.7991	48.5593
ENSG00000161249	944.228	3.96896	0.308622	12.8602	7.53478e-38	2.43079e-33	chr19	35497220	35513658	-	DMKN	protein_coding	This gene is upregulated in inflammatory diseases, and it was first observed as expressed in the differentiated layers of skin. The most interesting aspect of this gene is the differential use of promoters and terminators to generate isoforms with unique cellular distributions and domain components. Alternatively spliced transcript variants encoding different isoforms have been identified for thi…	93099	GO:0005615	extracellular space	GO:0005515	protein binding	GO:1903575	cornified envelope assembly	142.962	109.114	88.308	2143.96	1284.95	1896.07
ENSG00000256879	11.7728	3.86668	0.885269	4.36781	1.255e-05	0.00460087	chr12	20361732	20370262	-	PDE3A-AS1	lncRNA									2.93757	0.773861	0.949548	21.7491	23.8995	20.3272
ENSG00000214290	9.09111	3.82052	0.99256	3.84916	0.000118524	0.0275359	chr11	111298546	111308735	+	COLCA2	protein_coding	Located in cytoplasm. [provided by Alliance of Genome Resources, Apr 2022]	120376	GO:0005634, GO:0005737	nucleus, cytoplasm	GO:0003677, GO:0003713, GO:0005515, GO:0070974	DNA binding, transcription coactivator activity, protein binding, POU domain binding	GO:0045893	positive regulation of DNA-templated transcription	1.95838	0.773861	0.949548	14.2206	14.0585	22.5857
ENSG00000189001	409.358	3.80448	0.394148	9.6524	4.80167e-22	3.87267e-18	chr19	35523367	35528351	-	SBSN	protein_coding	Located in extracellular exosome. [provided by Alliance of Genome Resources, Apr 2022]	374897	GO:0070062	extracellular exosome	GO:0003674	molecular_function	GO:0008150	biological_process	30.3548	74.2907	58.872	829.812	524.384	938.437
ENSG00000198203	52.8221	3.14878	0.713655	4.41219	1.0233e-05	0.00393623	chr2	108288639	108309915	+	SULT1C2	protein_coding	Sulfotransferase enzymes catalyze the sulfate conjugation of many hormones, neurotransmitters, drugs, and xenobiotic compounds. These cytosolic enzymes are different in their tissue distributions and substrate specificities. The gene structure (number and length of exons) is similar among family members. This gene encodes a protein that belongs to the SULT1 subfamily, responsible for transferring…	6819	GO:0005737, GO:0005764, GO:0005829	cytoplasm, lysosome, cytosol	GO:0008146	sulfotransferase activity	GO:0009308, GO:0051923, GO:0051923, GO:0051923	amine metabolic process, sulfation, sulfation, sulfation	9.79188	15.4772	6.64684	39.3157	49.2049	196.496
ENSG00000105048	36.2179	3.11809	0.840235	3.71098	0.000206459	0.0411146	chr19	55132698	55149206	-	TNNT1	protein_coding	Troponin T is the tropomyosin-binding subunit of troponin, the thin filament regulatory complex which confers calcium-sensitivity to striated muscle actomyosin ATPase activity.	7138	GO:0005861	troponin complex	GO:0005515, GO:0005523, GO:0005523, GO:0031014	protein binding, tropomyosin binding, tropomyosin binding, troponin T binding	GO:0006937	regulation of muscle contraction	15.667	3.09545	3.79819	28.4411	133.556	32.7493
ENSG00000271216	59.1693	3.11449	0.737394	4.22364	2.40385e-05	0.00791551	chr13	42810366	42814897	-	LINC01050	lncRNA									3.91675	15.4772	17.0919	59.3918	215.096	44.0422
ENSG00000108947	28.5634	3.08449	0.57813	5.33529	9.53922e-08	6.83877e-05	chr17	7705202	7711372	+	EFNB3	protein_coding	(Microbial infection) Acts as a receptor for nipah virus and hendra virus.	1949	GO:0098978, GO:0098686, GO:0005887, GO:0099061, GO:0099056, GO:0005886	glutamatergic synapse, hippocampal mossy fiber to CA3 synapse, integral component of plasma membrane, integral component of postsynaptic density membrane, integral component of presynaptic membrane, plasma membrane	GO:0046875, GO:0005005, GO:0001618	ephrin receptor binding, transmembrane-ephrin receptor activity, virus receptor activity	GO:0007628, GO:0016198, GO:0007411, GO:0007267, GO:0048013, GO:0050771, GO:0007399, GO:0031295, GO:0099557	adult walking behavior, axon choice point recognition, axon guidance, cell-cell signaling, ephrin receptor signaling pathway, negative regulation of axonogenesis, nervous system development, T cell costimulation, trans-synaptic signaling by trans-synaptic complex, modulating synaptic transmission	7.83351	4.64317	5.69729	52.6998	68.8869	31.62
ENSG00000019582	95.2149	3.05337	0.693313	4.40403	1.06258e-05	0.00403291	chr5	150401637	150412969	-	CD74	protein_coding	The protein encoded by this gene associates with class II major histocompatibility complex (MHC) and is an important chaperone that regulates antigen presentation for immune response. It also serves as cell surface receptor for the cytokine macrophage migration inhibitory factor (MIF) which, when bound to the encoded protein, initiates survival pathways and cell proliferation. This protein also i…	972	GO:0016021	integral component of membrane	GO:0035718, GO:0042289	macrophage migration inhibitory factor binding, MHC class II protein binding	GO:0019882, GO:0006955, GO:0006886, GO:0070206	antigen processing and presentation, immune response, intracellular protein transport, protein trimerization	17.6254	25.5374	18.0414	30.1142	201.037	278.934
ENSG00000123453	30.021	2.91735	0.732873	3.9807	6.87136e-05	0.0181702	chr9	133663560	133739955	-	SARDH	protein_coding	This gene encodes an enzyme localized to the mitochondrial matrix which catalyzes the oxidative demethylation of sarcosine. This enzyme is distinct from another mitochondrial matrix enzyme, dimethylglycine dehydrogenase, which catalyzes a reaction resulting in the formation of sarcosine. Mutations in this gene are associated with sarcosinemia. Alternatively spliced transcript variants have been d…	1757	GO:0005759	mitochondrial matrix	GO:0008480	sarcosine dehydrogenase activity	GO:1901053	sarcosine catabolic process	11.7503	3.86931	5.69729	50.1903	18.2761	90.3429
ENSG00000149599	26.6698	2.82644	0.597509	4.73037	2.24116e-06	0.00109549	chr20	31847637	31870664	-	DUSP15	protein_coding	The protein encoded by this gene has both protein-tyrosine phophatase activity and serine/threonine-specific phosphatase activity, and therefore is known as a dual specificity phosphatase. This protein may function in the differentiation of oligodendrocytes. Alternative splicing results in multiple transcript variants. [provided by RefSeq, Feb 2016].	128853	GO:0005829, GO:0005886	cytosol, plasma membrane	GO:0004725, GO:0004725, GO:0005515, GO:0008138, GO:0016791, GO:0017018	protein tyrosine phosphatase activity, protein tyrosine phosphatase activity, protein binding, protein tyrosine/serine/threonine phosphatase activity, phosphatase activity, myosin phosphatase activity	GO:0007165, GO:0016311, GO:0016311, GO:0048713	signal transduction, dephosphorylation, dephosphorylation, regulation of oligodendrocyte differentiation	8.8127	4.64317	6.64684	67.7569	28.1171	44.0422
ENSG00000267543	12.8386	2.63054	0.706568	3.72298	0.000196885	0.0402006	chr17	76549951	76550826	+		lncRNA									4.89594	3.09545	2.84864	28.4411	19.682	18.0686
ENSG00000261604	370.981	2.62495	0.246372	10.6544	1.66273e-26	1.78804e-22	chr5	43287601	43290839	+		lncRNA									119.461	109.114	81.6611	579.698	688.869	647.081
ENSG00000103034	115.455	2.60044	0.5279	4.92601	8.39258e-07	0.000451255	chr16	58462846	58513628	+	NDRG4	protein_coding	This gene is a member of the N-myc downregulated gene family which belongs to the alpha/beta hydrolase superfamily. The protein encoded by this gene is a cytoplasmic protein that is required for cell cycle progression and survival in primary astrocytes and may be involved in the regulation of mitogenic signalling in vascular smooth muscles cells. Alternative splicing results in multiple transcrip…	65009	GO:0005829	cytosol	GO:0003674, GO:0005515	molecular_function, protein binding	GO:0001947, GO:0007165, GO:0008542, GO:0010642, GO:0010976, GO:0014912, GO:0030154, GO:0035050, GO:0048278, GO:0048662, GO:0060038, GO:0060973, GO:0070374, GO:0070374, GO:0070374, GO:2001135	heart looping, signal transduction, visual learning, negative regulation of platelet-derived growth factor receptor signaling pathway, positive regulation of neuron projection development, negative regulation of smooth muscle cell migration, cell differentiation, embryonic heart tube development, vesicle docking, negative regulation of smooth muscle cell proliferation, cardiac muscle cell prolife…	56.7929	25.5374	16.1423	279.392	119.498	195.367
ENSG00000118526	50.6933	2.58275	0.684527	3.77304	0.00016127	0.0345547	chr6	133889113	133895553	+	TCF21	protein_coding	Involved in epithelial-mesenchymal interactions in kidney and lung morphogenesis that include epithelial differentiation and branching morphogenesis. May play a role in the specification or differentiation of one or more subsets of epicardial cell types.	6943	GO:0000785, GO:0005634	chromatin, nucleus	GO:0050681, GO:0043425, GO:0001228, GO:0000981, GO:0001227, GO:0070888, GO:0042826, GO:0046983, GO:0000977, GO:1990837	androgen receptor binding, bHLH transcription factor binding, DNA-binding transcription activator activity, RNA polymerase II-specific, DNA-binding transcription factor activity, RNA polymerase II-specific, DNA-binding transcription repressor activity, RNA polymerase II-specific, E-box binding, histone deacetylase binding, protein dimerization activity, RNA polymerase II transcription regulatory …	GO:0001658, GO:0014707, GO:0060435, GO:0032502, GO:0060539, GO:0048557, GO:0030855, GO:0048732, GO:0032835, GO:0001822, GO:0048286, GO:0060425, GO:0060426, GO:0072277, GO:0072162, GO:0001763, GO:0060766, GO:0000122, GO:0045944, GO:0006357, GO:0048608, GO:0060541, GO:0060021, GO:0060008, GO:0007530, GO:0048536, GO:0001657, GO:0001944	branching involved in ureteric bud morphogenesis, branchiomeric skeletal muscle development, bronchiole development, developmental process, diaphragm development, embryonic digestive tract morphogenesis, epithelial cell differentiation, gland development, glomerulus development, kidney development, lung alveolus development, lung morphogenesis, lung vasculature development, metanephric glomerular…	24.4797	11.6079	7.59638	65.2473	33.7405	161.488
ENSG00000186480	1759.27	2.51347	0.365672	6.87356	6.26213e-12	1.34682e-08	chr7	155297776	155310235	+	INSIG1	protein_coding	Mediates feedback control of cholesterol synthesis.	3638	GO:0005789, GO:0016021	endoplasmic reticulum membrane, integral component of membrane	GO:0008289	lipid binding	GO:0008203	cholesterol metabolic process	748.1	396.991	428.246	2119.7	4086.82	2775.79
ENSG00000118898	937.742	2.50697	0.491875	5.09676	3.45507e-07	0.000214354	chr16	4882507	4960741	-	PPL	protein_coding	The protein encoded by this gene is a component of desmosomes and of the epidermal cornified envelope in keratinocytes. The N-terminal domain of this protein interacts with the plasma membrane and its C-terminus interacts with intermediate filaments. Through its rod domain, this protein forms complexes with envoplakin. This protein may serve as a link between the cornified envelope and desmosomes…	5493	GO:0005737, GO:0005856	cytoplasm, cytoskeleton	GO:0005198, GO:0005200, GO:0005515, GO:0045296	structural molecule activity, structural constituent of cytoskeleton, protein binding, cadherin binding	GO:0045104	intermediate filament cytoskeleton organization	189.963	333.534	318.099	1166.09	766.191	2852.58
ENSG00000065717	70.2929	2.49352	0.579676	4.30157	1.69596e-05	0.00588316	chr19	2997639	3047635	-	TLE2	protein_coding	Enables transcription corepressor activity. Involved in negative regulation of canonical Wnt signaling pathway and negative regulation of transcription, DNA-templated. Located in focal adhesion and nuclear body. [provided by Alliance of Genome Resources, Apr 2022]	7089	GO:0005634	nucleus	GO:0003714, GO:0003714, GO:0005515	transcription corepressor activity, transcription corepressor activity, protein binding	GO:0006355, GO:0016055	regulation of transcription, DNA-templated, Wnt signaling pathway	25.4589	15.4772	22.7892	141.369	177.138	39.525
ENSG00000112972	1827.22	2.48627	0.210025	11.8379	2.48467e-32	4.0079e-28	chr5	43287470	43313512	-	HMGCS1	protein_coding	Enables protein homodimerization activity. Predicted to be involved in acetyl-CoA metabolic process and farnesyl diphosphate biosynthetic process, mevalonate pathway. Predicted to be located in cytoplasm. Predicted to be active in cytosol. [provided by Alliance of Genome Resources, Apr 2022]	3157	GO:0005737, GO:0005829	cytoplasm, cytosol	GO:0016746	acyltransferase activity	GO:0006084, GO:0006629, GO:0006695, GO:0010142	acetyl-CoA metabolic process, lipid metabolic process, cholesterol biosynthetic process, farnesyl diphosphate biosynthetic process, mevalonate pathway	633.535	516.939	509.907	2735.37	3465.43	3102.15
ENSG00000100092	32.8806	2.39758	0.635664	3.77178	0.000162088	0.0345547	chr22	37634654	37656117	+	SH3BP1	protein_coding	This gene encodes a member of the Rho GTPase activating protein (RhoGAP) family. The encoded protein regulates Rac signaling and plays a role in cytoskeletal dynamics, cell motility and epithelial junction formation. This protein's association with the exocyst complex, which tethers secretory vesicles to the plasma membrane, has been demonstrated to be important in cell motility. In a distinct co…	23616	GO:0001891, GO:0005622, GO:0005634, GO:0005829, GO:0005829, GO:0005829, GO:0005912, GO:0005923, GO:0030027, GO:0031252	phagocytic cup, intracellular anatomical structure, nucleus, cytosol, cytosol, cytosol, adherens junction, bicellular tight junction, lamellipodium, cell leading edge	GO:0005096, GO:0005096, GO:0005096, GO:0005515, GO:0017124, GO:0030215	GTPase activator activity, GTPase activator activity, GTPase activator activity, protein binding, SH3 domain binding, semaphorin receptor binding	GO:0007165	signal transduction	11.7503	9.28634	10.445	25.9316	39.3639	100.506
ENSG00000169297	27.4784	2.3625	0.584763	4.0401	5.34277e-05	0.0149881	chrX	30304206	30309390	-	NR0B1	protein_coding	This gene encodes a protein that contains a DNA-binding domain. The encoded protein acts as a dominant-negative regulator of transcription which is mediated by the retinoic acid receptor. This protein also functions as an anti-testis gene by acting antagonistically to Sry. Mutations in this gene result in both X-linked congenital adrenal hypoplasia and hypogonadotropic hypogonadism. [provided by …	190	GO:0005737, GO:0005634	cytoplasm, nucleus	GO:0003714, GO:0003714, GO:0003723, GO:0005515, GO:0008134, GO:0016922, GO:0019904, GO:0032448, GO:0042803, GO:0061629	transcription corepressor activity, transcription corepressor activity, RNA binding, protein binding, transcription factor binding, nuclear receptor binding, protein domain specific binding, DNA hairpin binding, protein homodimerization activity, RNA polymerase II-specific DNA-binding transcription factor binding	GO:0000122, GO:0007283, GO:0008104, GO:0008406, GO:0008584, GO:0008584, GO:0010894, GO:0021854, GO:0021983, GO:0030238, GO:0030325, GO:0030325, GO:0033144, GO:0033327, GO:0035902, GO:0035987, GO:0043433, GO:0043433, GO:0045892, GO:0045892, GO:0060008	negative regulation of transcription by RNA polymerase II, spermatogenesis, protein localization, gonad development, male gonad development, male gonad development, negative regulation of steroid biosynthetic process, hypothalamus development, pituitary gland development, male sex determination, adrenal gland development, adrenal gland development, negative regulation of intracellular steroid hor…	5.87513	13.1556	7.59638	43.4982	28.1171	66.6279
ENSG00000159164	246.278	2.26677	0.243385	9.31353	1.23656e-20	7.97856e-17	chr1	149903318	149917844	-	SV2A	protein_coding	(Microbial infection) Receptor for the C.botulinum neurotoxin type A2 (BoNT/A, botA); glycosylation is not essential but enhances the interaction (PubMed:29649119). Probably also serves as a receptor for the closely related C.botulinum neurotoxin type A1.	9900	GO:0005911, GO:0030425, GO:0005783, GO:0098982, GO:0098978, GO:0016021, GO:0030285, GO:0031594, GO:0043005, GO:0043025, GO:0005886, GO:0048786, GO:0008021, GO:0030672	cell-cell junction, dendrite, endoplasmic reticulum, GABA-ergic synapse, glutamatergic synapse, integral component of membrane, integral component of synaptic vesicle membrane, neuromuscular junction, neuron projection, neuronal cell body, plasma membrane, presynaptic active zone, synaptic vesicle, synaptic vesicle membrane	GO:0019901, GO:0022857	protein kinase binding, transmembrane transporter activity	GO:0006874, GO:0014052, GO:0016082	cellular calcium ion homeostasis, regulation of gamma-aminobutyric acid secretion, synaptic vesicle priming	80.2934	87.4463	86.4089	383.119	362.711	477.688
ENSG00000170801	395.073	2.14883	0.580825	3.69962	0.000215923	0.0419633	chr4	8269754	8307098	+	HTRA3	protein_coding	Serine protease that cleaves beta-casein/CSN2 as well as several extracellular matrix (ECM) proteoglycans such as decorin/DCN, biglycan/BGN and fibronectin/FN1. Inhibits signaling mediated by TGF-beta family proteins possibly indirectly by degradation of these ECM proteoglycans (By similarity). May act as a tumor suppressor. Negatively regulates, in vitro, trophoblast invasion during placental de…	94031	GO:0005576	extracellular region	GO:0004175, GO:0042802, GO:0005520, GO:0004252, GO:0008236	endopeptidase activity, identical protein binding, insulin-like growth factor binding, serine-type endopeptidase activity, serine-type peptidase activity	GO:0030514, GO:0030512, GO:0006508	negative regulation of BMP signaling pathway, negative regulation of transforming growth factor beta receptor signaling pathway, proteolysis	168.42	137.747	130.088	374.754	234.778	1324.65
ENSG00000179954	950.343	2.13692	0.319967	6.67855	2.41323e-11	4.57961e-08	chr19	55488404	55519099	+	SSC5D	protein_coding	Predicted to enable fibronectin binding activity; laminin binding activity; and scavenger receptor activity. Predicted to be involved in defense response; detection of bacterial lipoprotein; and negative regulation of interleukin-8 production. Predicted to act upstream of or within regulation of interleukin-8 production. Predicted to be located in collagen-containing extracellular matrix. Predict…	284297	GO:0016020	membrane	GO:0005044	scavenger receptor activity	GO:0006897, GO:0006952, GO:0032717, GO:0042494, GO:0042494, GO:0045087, GO:0050829, GO:0050830	endocytosis, defense response, negative regulation of interleukin-8 production, detection of bacterial lipoprotein, detection of bacterial lipoprotein, innate immune response, defense response to Gram-negative bacterium, defense response to Gram-positive bacterium	422.03	338.951	295.309	1667.99	1968.2	1009.58
ENSG00000233360	51.9087	2.12015	0.534374	3.96754	7.26186e-05	0.0188931	chr22	37641832	37658377	-	PDXP-DT	lncRNA		101927051							26.4381	18.5727	13.2937	56.8823	56.2342	140.031
ENSG00000184524	54.6433	2.05262	0.51161	4.01208	6.01864e-05	0.0164549	chr11	787115	790113	-	CEND1	protein_coding	Involved in neuronal differentiation.	51286	GO:0016021	integral component of membrane	GO:0003674, GO:0005515	molecular_function, protein binding	GO:0007628, GO:0021686, GO:0021702, GO:0021941, GO:0021933	adult walking behavior, cerebellar granular layer maturation, cerebellar Purkinje cell differentiation, negative regulation of cerebellar granule cell precursor proliferation, radial glia guided migration of cerebellar granule cell	16.6462	21.6681	25.6378	127.149	40.7698	95.9893
ENSG00000205403	73.0518	2.01093	0.511487	3.93154	8.44041e-05	0.0206285	chr4	109731008	109802150	-	CFI	protein_coding	This gene encodes a serine proteinase that is essential for regulating the complement cascade. The encoded preproprotein is cleaved to produce both heavy and light chains, which are linked by disulfide bonds to form a heterodimeric glycoprotein. This heterodimer can cleave and inactivate the complement components C4b and C3b, and it prevents the assembly of the C3 and C5 convertase enzymes. Defec…	3426	GO:0016020	membrane	GO:0005044	scavenger receptor activity	GO:0006508, GO:0006958, GO:0045087	proteolysis, complement activation, classical pathway, innate immune response	13.7086	38.6931	34.1837	66.0838	154.644	130.997
ENSG00000204397	26.6134	2.00829	0.549942	3.65181	0.000260394	0.0475845	chr11	105041326	105101431	-	CARD16	protein_coding	Enables several functions, including CARD domain binding activity; cysteine-type endopeptidase inhibitor activity; and enzyme binding activity. Involved in several processes, including negative regulation of cysteine-type endopeptidase activity; regulation of gene expression; and regulation of signal transduction. Part of protease inhibitor complex. [provided by Alliance of Genome Resources, Apr …	114769	GO:0032991, GO:0072557, GO:0072559, GO:0097169, GO:0097179	protein-containing complex, IPAF inflammasome complex, NLRP3 inflammasome complex, AIM2 inflammasome complex, protease inhibitor complex	GO:0004197, GO:0004869, GO:0005515, GO:0019900, GO:0042802, GO:0050700, GO:0089720, GO:0089720	cysteine-type endopeptidase activity, cysteine-type endopeptidase inhibitor activity, protein binding, kinase binding, identical protein binding, CARD domain binding, caspase binding, caspase binding	GO:0006508, GO:0010804, GO:0031665, GO:0032091, GO:0032691, GO:0043123, GO:0043154, GO:0050727, GO:0051092, GO:0071222, GO:0097340	proteolysis, negative regulation of tumor necrosis factor-mediated signaling pathway, negative regulation of lipopolysaccharide-mediated signaling pathway, negative regulation of protein binding, negative regulation of interleukin-1 beta production, positive regulation of canonical NF-kappaB signal transduction, negative regulation of cysteine-type endopeptidase activity involved in apoptotic pro…	9.79188	11.6079	10.445	41.8252	23.8995	62.1107
ENSG00000120833	26.0754	2.00763	0.462307	4.34264	1.4078e-05	0.00499088	chr12	93569814	93583487	+	SOCS2	protein_coding	This gene encodes a member of the suppressor of cytokine signaling (SOCS) family. SOCS family members are cytokine-inducible negative regulators of cytokine receptor signaling via the Janus kinase/signal transducer and activation of transcription pathway (the JAK/STAT pathway). SOCS family proteins interact with major molecules of signaling complexes to block further signal transduction, in part,…	8835	GO:0005737	cytoplasm	GO:0005159, GO:0008269	insulin-like growth factor receptor binding, JAK pathway signal transduction adaptor activity	GO:0035556, GO:0046426, GO:0016567, GO:0001558	intracellular signal transduction, negative regulation of receptor signaling pathway via JAK-STAT, protein ubiquitination, regulation of cell growth	9.79188	10.0602	11.3946	44.3347	37.9581	42.9129
ENSG00000179388	54.384	1.95471	0.495511	3.94484	7.98539e-05	0.0201202	chr8	22687659	22693480	-	EGR3	protein_coding	This gene encodes a transcriptional regulator that belongs to the EGR family of C2H2-type zinc-finger proteins. It is an immediate-early growth response gene which is induced by mitogenic stimulation. The protein encoded by this gene participates in the transcriptional regulation of genes in controling biological rhythm. It may also play a role in a wide variety of processes including muscle deve…	1960	GO:0000785, GO:0005654, GO:0045202	chromatin, nucleoplasm, synapse	GO:0000978, GO:0000981, GO:0000981, GO:0001228, GO:0003700, GO:0046872, GO:1990837	RNA polymerase II cis-regulatory region sequence-specific DNA binding, DNA-binding transcription factor activity, RNA polymerase II-specific, DNA-binding transcription factor activity, RNA polymerase II-specific, DNA-binding transcription activator activity, RNA polymerase II-specific, DNA-binding transcription factor activity, metal ion binding, sequence-specific double-stranded DNA binding	GO:0001938, GO:0002042, GO:0006357, GO:0007274, GO:0007422, GO:0007517, GO:0007623, GO:0033089, GO:0035767, GO:0035924, GO:0043066, GO:0044344, GO:0045586, GO:0045944	positive regulation of endothelial cell proliferation, cell migration involved in sprouting angiogenesis, regulation of transcription by RNA polymerase II, neuromuscular synaptic transmission, peripheral nervous system development, muscle organ development, circadian rhythm, positive regulation of T cell differentiation in thymus, endothelial cell chemotaxis, cellular response to vascular endothe…	20.563	20.8943	25.6378	124.639	92.7864	41.7836
ENSG00000149809	125.729	1.94095	0.499877	3.88285	0.000103237	0.0243105	chr11	65111845	65116384	+	TM7SF2	protein_coding	Enables delta14-sterol reductase activity. Involved in cholesterol biosynthetic process. Located in endoplasmic reticulum. Part of receptor complex. [provided by Alliance of Genome Resources, Apr 2022]	7108	GO:0016021	integral component of membrane	GO:0016628	oxidoreductase activity, acting on the CH-CH group of donors, NAD or NADP as acceptor	GO:0016126	sterol biosynthetic process	63.6472	35.5976	56.9729	153.08	104.033	341.044
ENSG00000099194	15538.4	1.93157	0.505043	3.82457	0.000131001	0.0298335	chr10	100347233	100364826	+	SCD	protein_coding	Stearoyl-CoA desaturase that utilizes O(2) and electrons from reduced cytochrome b5 to introduce the first double bond into saturated fatty acyl-CoA substrates (PubMed:15907797, PubMed:18765284). Catalyzes the insertion of a cis double bond at the delta-9 position into fatty acyl-CoA substrates including palmitoyl-CoA and stearoyl-CoA (PubMed:15907797, PubMed:18765284). Gives rise to a mixture of…	6319	GO:0005783, GO:0005789, GO:0030176, GO:0016021, GO:0016020, GO:0005730	endoplasmic reticulum, endoplasmic reticulum membrane, integral component of endoplasmic reticulum membrane, integral component of membrane, membrane, nucleolus	GO:0005506, GO:0016491, GO:0032896, GO:0004768	iron ion binding, oxidoreductase activity, palmitoyl-CoA 9-desaturase activity, stearoyl-CoA 9-desaturase activity	GO:1903966, GO:0120162, GO:0070542, GO:0006636	monounsaturated fatty acid biosynthetic process, positive regulation of cold-induced thermogenesis, response to fatty acid, unsaturated fatty acid biosynthetic process	10211	4509.29	4643.29	11670.9	41274.5	20921.2
ENSG00000052802	1751.9	1.90717	0.259845	7.33963	2.14184e-13	5.31523e-10	chr4	165327667	165343164	+	MSMO1	protein_coding	Sterol-C4-mehtyl oxidase-like protein was isolated based on its similarity to the yeast ERG25 protein. It contains a set of putative metal binding motifs with similarity to that seen in a family of membrane desaturases-hydroxylases. The protein is localized to the endoplasmic reticulum membrane and is believed to function in cholesterol biosynthesis. Alternatively spliced transcript variants enco…	6307	GO:0016021	integral component of membrane	GO:0005506, GO:0016491	iron ion binding, oxidoreductase activity	GO:0008610	lipid biosynthetic process	933.167	644.627	635.248	2486.09	2530.54	3281.71
ENSG00000079931	1890.47	1.9029	0.412699	4.61088	4.00966e-06	0.00179661	chr6	132296055	132401475	-	MOXD1	protein_coding	Predicted to enable copper ion binding activity and dopamine beta-monooxygenase activity. Predicted to be involved in dopamine catabolic process; norepinephrine biosynthetic process; and octopamine biosynthetic process. Part of endoplasmic reticulum membrane. [provided by Alliance of Genome Resources, Apr 2022]	26002	GO:0005615, GO:0005789, GO:0030667	extracellular space, endoplasmic reticulum membrane, secretory granule membrane	GO:0004500	dopamine beta-monooxygenase activity	GO:0006589, GO:0042420, GO:0042421	octopamine biosynthetic process, dopamine catabolic process, norepinephrine biosynthetic process	1243.57	583.492	566.88	4156.59	2024.43	2767.88
ENSG00000147251	301.825	1.8438	0.295951	6.23009	4.66168e-10	7.51953e-07	chrX	118495815	118686163	+	DOCK11	protein_coding	Predicted to enable guanyl-nucleotide exchange factor activity. Predicted to be involved in several processes, including marginal zone B cell differentiation; positive regulation of GTPase activity; and positive regulation of filopodium assembly. Predicted to be located in cytosol. [provided by Alliance of Genome Resources, Apr 2022]	139818	GO:0005829	cytosol	GO:0005085	guanyl-nucleotide exchange factor activity	GO:0007264	small GTPase mediated signal transduction	179.191	115.305	100.652	516.123	434.409	465.266
ENSG00000230699	50.6499	1.83741	0.477849	3.84518	0.000120463	0.0277589	chr1	911435	914948	+		lncRNA									32.3132	20.1204	14.2432	102.054	84.3513	50.8179
ENSG00000150636	145.542	1.78476	0.43906	4.06496	4.8041e-05	0.0137155	chr18	68715209	69055189	+	CCDC102B	protein_coding		79839	GO:0005737, GO:0005814	cytoplasm, centriole	GO:0005515, GO:0120283	protein binding, protein serine/threonine kinase binding	GO:0010457	centriole-centriole cohesion	74.4183	52.6226	69.317	210.799	348.652	117.446
ENSG00000167103	58.6685	1.65213	0.394814	4.18457	2.85706e-05	0.00892188	chr9	127920881	127930785	-	PIP5KL1	protein_coding	May act as a scaffold to localize and regulate type I PI(4)P 5-kinases to specific compartments within the cell, where they generate PI(4,5)P2 for actin nucleation, signaling and scaffold protein recruitment and conversion to PI(3,4,5)P3.	138429	GO:0042995, GO:0005829, GO:0016020	cell projection, cytosol, membrane	GO:0016308, GO:0005524	1-phosphatidylinositol-4-phosphate 5-kinase activity, ATP binding	GO:0030336, GO:0010917, GO:0001933, GO:0043065	negative regulation of cell migration, negative regulation of mitochondrial membrane potential, negative regulation of protein phosphorylation, positive regulation of apoptotic process	25.4589	26.3113	33.2342	71.9394	73.1045	121.963
ENSG00000167508	796.727	1.63547	0.237519	6.88563	5.75323e-12	1.32575e-08	chr16	88651935	88663161	-	MVD	protein_coding	The enzyme mevalonate pyrophosphate decarboxylase catalyzes the conversion of mevalonate pyrophosphate into isopentenyl pyrophosphate in one of the early steps in cholesterol biosynthesis. It decarboxylates and dehydrates its substrate while hydrolyzing ATP. [provided by RefSeq, Jul 2008].	4597	GO:0005777, GO:0005829, GO:0005829, GO:0005829	peroxisome, cytosol, cytosol, cytosol	GO:0004163, GO:0004163, GO:0005524, GO:0030544, GO:0042803	diphosphomevalonate decarboxylase activity, diphosphomevalonate decarboxylase activity, ATP binding, Hsp70 protein binding, protein homodimerization activity	GO:0006695, GO:0006695, GO:0008284, GO:0008299, GO:0019287	cholesterol biosynthetic process, cholesterol biosynthetic process, positive regulation of cell population proliferation, isoprenoid biosynthetic process, isopentenyl diphosphate biosynthetic process, mevalonate pathway	483.719	344.368	336.14	1120.08	1299.01	1197.04
ENSG00000137273	116.699	1.61462	0.314259	5.13786	2.77887e-07	0.000179298	chr6	1389576	1395603	+	FOXF2	protein_coding	Probable transcription activator for a number of lung-specific genes (PubMed:8626802). Mediates up-regulation of the E3 ligase IRF2BPL and drives ubiquitination and degradation of CTNNB1 (PubMed:29374064).	2295	GO:0000785, GO:0005634, GO:0005667	chromatin, nucleus, transcription regulator complex	GO:0003677, GO:0001228, GO:0003700, GO:0000981, GO:0000978, GO:0000977, GO:0043565, GO:0008134	DNA binding, DNA-binding transcription activator activity, RNA polymerase II-specific, DNA-binding transcription factor activity, DNA-binding transcription factor activity, RNA polymerase II-specific, RNA polymerase II cis-regulatory region sequence-specific DNA binding, RNA polymerase II transcription regulatory region sequence-specific DNA binding, sequence-specific DNA binding, transcription f…	GO:0009887, GO:0048596, GO:0048566, GO:0001837, GO:0042249, GO:0030198, GO:0048806, GO:0045892, GO:0045944, GO:0045893, GO:0032434, GO:1902914, GO:0006357, GO:0060021	animal organ morphogenesis, embryonic camera-type eye morphogenesis, embryonic digestive tract development, epithelial to mesenchymal transition, establishment of planar polarity of embryonic epithelium, extracellular matrix organization, genitalia development, negative regulation of transcription, DNA-templated, positive regulation of transcription by RNA polymerase II, positive regulation of tr…	66.5848	49.5271	56.9729	204.107	132.15	190.849
ENSG00000113161	1119.21	1.6053	0.297926	5.38827	7.11411e-08	5.3374e-05	chr5	75336329	75364001	+	HMGCR	protein_coding	HMG-CoA reductase is the rate-limiting enzyme for cholesterol synthesis and is regulated via a negative feedback mechanism mediated by sterols and non-sterol metabolites derived from mevalonate, the product of the reaction catalyzed by reductase. Normally in mammalian cells this enzyme is suppressed by cholesterol derived from the internalization and degradation of low density lipoprotein (LDL) v…	3156	GO:0005778, GO:0005778, GO:0005783, GO:0005789, GO:0005789	peroxisomal membrane, peroxisomal membrane, endoplasmic reticulum, endoplasmic reticulum membrane, endoplasmic reticulum membrane	GO:0004420, GO:0004420, GO:0005515, GO:0030695, GO:0070402, GO:0120225	hydroxymethylglutaryl-CoA reductase (NADPH) activity, hydroxymethylglutaryl-CoA reductase (NADPH) activity, protein binding, GTPase regulator activity, NADPH binding, coenzyme A binding	GO:0006695, GO:0008299, GO:0008542, GO:0015936, GO:0016126, GO:0042177, GO:0050709, GO:0060291, GO:0070372, GO:1900222	cholesterol biosynthetic process, isoprenoid biosynthetic process, visual learning, coenzyme A metabolic process, sterol biosynthetic process, negative regulation of protein catabolic process, negative regulation of protein secretion, long-term synaptic potentiation, regulation of ERK1 and ERK2 cascade, negative regulation of amyloid-beta clearance	524.845	530.095	605.812	1589.36	2287.33	1177.85
ENSG00000135914	55.1097	1.59393	0.377796	4.21903	2.45359e-05	0.00791551	chr2	231108230	231125042	-	HTR2B	protein_coding	G-protein coupled receptor for 5-hydroxytryptamine (serotonin) (PubMed:8143856, PubMed:7926008, PubMed:8078486, PubMed:8882600, PubMed:18703043, PubMed:23519210). Also functions as a receptor for various ergot alkaloid derivatives and psychoactive substances (PubMed:8143856, PubMed:7926008, PubMed:8078486, PubMed:12970106, PubMed:18703043, PubMed:23519210, PubMed:23519215, PubMed:24357322, PubMed…	3357	GO:0005737, GO:0030425, GO:0098666, GO:0005887, GO:0005654, GO:0005886, GO:0045202	cytoplasm, dendrite, G protein-coupled serotonin receptor complex, integral component of plasma membrane, nucleoplasm, plasma membrane, synapse	GO:0004993, GO:0001965, GO:0001587, GO:0005096, GO:0030594, GO:0051378	G protein-coupled serotonin receptor activity, G-protein alpha-subunit binding, Gq/11-coupled serotonin receptor activity, GTPase activator activity, neurotransmitter receptor activity, serotonin binding	GO:0007202, GO:0007610, GO:0019722, GO:0003300, GO:0006874, GO:0071502, GO:0019934, GO:0007268, GO:0048598, GO:0070371, GO:0002031, GO:0007186, GO:0007187, GO:0098664, GO:0003007, GO:0014827, GO:0043066, GO:0010507, GO:0060548, GO:0014033, GO:0001755, GO:0014065, GO:0007200, GO:0007208, GO:0016310, GO:0051781, GO:0008284, GO:0001819, GO:0001938, GO:0070374, GO:0043123, GO:0043406, GO:0051000, GO:…	activation of phospholipase C activity, behavior, calcium-mediated signaling, cardiac muscle hypertrophy, cellular calcium ion homeostasis, cellular response to temperature stimulus, cGMP-mediated signaling, chemical synaptic transmission, embryonic morphogenesis, ERK1 and ERK2 cascade, G protein-coupled receptor internalization, G protein-coupled receptor signaling pathway, G protein-coupled rec…	32.3132	24.7636	25.6378	105.4	75.9162	66.6279
ENSG00000203727	56.9248	1.57853	0.418323	3.77346	0.000160999	0.0345547	chr6	147508690	147737547	+	SAMD5	protein_coding	Located in cytoplasm. [provided by Alliance of Genome Resources, Apr 2022]	389432	GO:0016021	integral component of membrane					32.3132	26.3113	27.5369	105.4	50.6108	99.3772
ENSG00000104549	2006.22	1.56002	0.25646	6.08291	1.18021e-09	1.35981e-06	chr8	124998497	125022283	+	SQLE	protein_coding	Catalyzes the stereospecific oxidation of squalene to (S)-2,3-epoxysqualene, and is considered to be a rate-limiting enzyme in steroid biosynthesis.	6713	GO:0005789	endoplasmic reticulum membrane	GO:0071949, GO:0004506	FAD binding, squalene monooxygenase activity	GO:0016126	sterol biosynthetic process	1116.27	947.98	983.732	2305.41	3798.62	2885.33
ENSG00000106976	170.335	1.48735	0.356574	4.17122	3.0297e-05	0.00930867	chr9	128191655	128255248	+	DNM1	protein_coding	This gene encodes a member of the dynamin subfamily of GTP-binding proteins. The encoded protein possesses unique mechanochemical properties used to tubulate and sever membranes, and is involved in clathrin-mediated endocytosis and other vesicular trafficking processes. Actin and other cytoskeletal proteins act as binding partners for the encoded protein, which can also self-assemble leading to s…	1759	GO:0005737, GO:0005874, GO:0005654	cytoplasm, microtubule, nucleoplasm	GO:0005525, GO:0003924	GTP binding, GTPase activity	GO:0006897	endocytosis	108.69	78.9339	81.6611	347.149	236.184	169.393
ENSG00000130164	3108.29	1.45869	0.237297	6.14711	7.89054e-10	1.01823e-06	chr19	11089462	11133820	+	LDLR	protein_coding	The low density lipoprotein receptor (LDLR) gene family consists of cell surface proteins involved in receptor-mediated endocytosis of specific ligands. The encoded protein is normally bound at the cell membrane, where it binds low density lipoprotein/cholesterol and is taken into the cell. Lysosomes release the cholesterol, which is made available for repression of microsomal enzyme 3-hydroxy-3-…	3949	GO:0016021	integral component of membrane	GO:0005509	calcium ion binding	GO:0006897	endocytosis	1878.08	1563.97	1532.57	3653.01	5463.15	4558.93
ENSG00000132196	116.996	1.40111	0.351538	3.98568	6.72884e-05	0.0181702	chr1	162790702	162812823	+	HSD17B7	protein_coding	HSD17B7 encodes an enzyme that functions both as a 17-beta-hydroxysteroid dehydrogenase (EC 1.1.1.62) in the biosynthesis of sex steroids and as a 3-ketosteroid reductase (EC 1.1.1.270) in the biosynthesis of cholesterol (Marijanovic et al., 2003 [PubMed 12829805]).[supplied by OMIM, May 2010].	51478	GO:0005789, GO:0005789, GO:0005789	endoplasmic reticulum membrane, endoplasmic reticulum membrane, endoplasmic reticulum membrane	GO:0016491	oxidoreductase activity	GO:0006695, GO:0006695, GO:0006695, GO:0006703, GO:0006703, GO:0008209	cholesterol biosynthetic process, cholesterol biosynthetic process, cholesterol biosynthetic process, estrogen biosynthetic process, estrogen biosynthetic process, androgen metabolic process	68.5432	57.2658	67.4179	165.628	113.874	229.245
ENSG00000079459	1917.11	1.38489	0.221137	6.26258	3.78659e-10	6.78662e-07	chr8	11795573	11839304	+	FDFT1	protein_coding	This gene encodes a membrane-associated enzyme located at a branch point in the mevalonate pathway. The encoded protein is the first specific enzyme in cholesterol biosynthesis, catalyzing the dimerization of two molecules of farnesyl diphosphate in a two-step reaction to form squalene. [provided by RefSeq, Jul 2008].	2222	GO:0005783, GO:0005789, GO:0005789, GO:0005789, GO:0016020	endoplasmic reticulum, endoplasmic reticulum membrane, endoplasmic reticulum membrane, endoplasmic reticulum membrane, membrane	GO:0004311	farnesyltranstransferase activity	GO:0009058	biosynthetic process	1222.03	986.673	976.135	2610.73	3247.52	2459.59
ENSG00000079257	490.82	1.36355	0.325931	4.18354	2.87001e-05	0.00892188	chr3	158645822	158672648	-	LXN	protein_coding	This gene encodes the only known protein inhibitor of zinc-dependent metallocarboxypeptidases. The encoded protein, latexin, downregulates the population size of hematopoietic stem cells. This protein is found to be downregulated in cancer cells because of promoter hypermethylation. [provided by RefSeq, Jul 2020].	56925	GO:0005615, GO:0005737	extracellular space, cytoplasm	GO:0005515, GO:0008191, GO:0008201	protein binding, metalloendopeptidase inhibitor activity, heparin binding	GO:0006954, GO:0050965	inflammatory response, detection of temperature stimulus involved in sensory perception of pain	288.861	280.138	254.479	428.29	880.065	813.086
ENSG00000110921	325.553	1.33892	0.247217	5.41598	6.09546e-08	4.68204e-05	chr12	109573255	109598125	+	MVK	protein_coding	This gene encodes the peroxisomal enzyme mevalonate kinase. Mevalonate is a key intermediate, and mevalonate kinase a key early enzyme, in isoprenoid and sterol synthesis. Mevalonate kinase deficiency caused by mutation of this gene results in mevalonic aciduria, a disease characterized psychomotor retardation, failure to thrive, hepatosplenomegaly, anemia and recurrent febrile crises. Defects in…	4598	GO:0005829, GO:0043231	cytosol, intracellular membrane-bounded organelle	GO:0005524, GO:0016301	ATP binding, kinase activity	GO:0006695, GO:0006695, GO:0008299, GO:0016310, GO:0019287, GO:0019287, GO:0050728	cholesterol biosynthetic process, cholesterol biosynthetic process, isoprenoid biosynthetic process, phosphorylation, isopentenyl diphosphate biosynthetic process, mevalonate pathway, isopentenyl diphosphate biosynthetic process, mevalonate pathway, negative regulation of inflammatory response	147.857	195.787	209.85	526.998	441.438	431.387
ENSG00000133083	1100.34	1.31864	0.288864	4.56493	4.99661e-06	0.002121	chr13	35768652	36131382	-	DCLK1	protein_coding	This gene encodes a member of the protein kinase superfamily and the doublecortin family. The protein encoded by this gene contains two N-terminal doublecortin domains, which bind microtubules and regulate microtubule polymerization, a C-terminal serine/threonine protein kinase domain, which shows substantial homology to Ca2+/calmodulin-dependent protein kinase, and a serine/proline-rich domain i…	9201	GO:0005886, GO:0014069	plasma membrane, postsynaptic density	GO:0004672, GO:0004674, GO:0005515, GO:0005524, GO:0106310	protein kinase activity, protein serine/threonine kinase activity, protein binding, ATP binding, protein serine kinase activity	GO:0035556	intracellular signal transduction	419.093	732.073	737.799	1510.73	1450.84	1751.52
ENSG00000216775	165.912	1.28385	0.316324	4.05865	4.93562e-05	0.0139674	chr6	52664366	52669155	+		transcribed_unprocessed_pseudogene									126.315	83.577	80.7116	283.575	189.79	231.504
ENSG00000139428	283.868	1.27131	0.208646	6.09312	1.10728e-09	1.32303e-06	chr12	109553715	109573580	-	MMAB	protein_coding	This gene encodes a protein that catalyzes the final step in the conversion of vitamin B(12) into adenosylcobalamin (AdoCbl), a vitamin B12-containing coenzyme for methylmalonyl-CoA mutase. Mutations in the gene are the cause of vitamin B12-dependent methylmalonic aciduria linked to the cblB complementation group. Alternatively spliced transcript variants have been found. [provided by RefSeq, Apr…	326625	GO:0005759	mitochondrial matrix	GO:0005515, GO:0005524, GO:0008817, GO:0008817, GO:0008817, GO:0016765, GO:0016765, GO:0031419	protein binding, ATP binding, corrinoid adenosyltransferase activity, corrinoid adenosyltransferase activity, corrinoid adenosyltransferase activity, transferase activity, transferring alkyl or aryl (other than methyl) groups, transferase activity, transferring alkyl or aryl (other than methyl) groups, cobalamin binding	GO:0009235, GO:0009235	cobalamin metabolic process, cobalamin metabolic process	170.379	148.581	180.414	408.214	404.886	390.733
ENSG00000163521	299.842	1.26838	0.320687	3.9552	7.64708e-05	0.0194254	chr2	219236598	219245478	-	GLB1L	protein_coding	Predicted to enable beta-galactosidase activity. Predicted to be involved in carbohydrate metabolic process. Predicted to be located in extracellular region. Predicted to be active in vacuole. [provided by Alliance of Genome Resources, Apr 2022]	79411	GO:0005576, GO:0005764, GO:0005773	extracellular region, lysosome, vacuole	GO:0004565	beta-galactosidase activity	GO:0005975	carbohydrate metabolic process	186.046	175.667	166.171	359.697	310.694	600.78
ENSG00000103490	150.153	1.2237	0.329197	3.71722	0.000201426	0.0405007	chr16	31201486	31203450	-	PYCARD	protein_coding	This gene encodes an adaptor protein that is composed of two protein-protein interaction domains: a N-terminal PYRIN-PAAD-DAPIN domain (PYD) and a C-terminal caspase-recruitment domain (CARD). The PYD and CARD domains are members of the six-helix bundle death domain-fold superfamily that mediates assembly of large signaling complexes in the inflammatory and apoptotic signaling pathways via the ac…	29108	GO:0005737	cytoplasm	GO:0004197	cysteine-type endopeptidase activity	GO:0001773, GO:0002218, GO:0002221, GO:0002230, GO:0002277, GO:0002588, GO:0002821, GO:0006915, GO:0006919, GO:0006919, GO:0006954, GO:0007165, GO:0007231, GO:0010506, GO:0010803, GO:0030838, GO:0031647, GO:0032088, GO:0032688, GO:0032722, GO:0032729, GO:0032731, GO:0032731, GO:0032731, GO:0032731, GO:0032733, GO:0032755, GO:0032755, GO:0032757, GO:0032760, GO:0033209, GO:0042104, GO:0042771, GO:…	myeloid dendritic cell activation, activation of innate immune response, pattern recognition receptor signaling pathway, positive regulation of defense response to virus by host, myeloid dendritic cell activation involved in immune response, positive regulation of antigen processing and presentation of peptide antigen via MHC class II, positive regulation of adaptive immune response, apoptotic pr…	75.3975	116.853	77.8629	255.97	160.267	214.564
ENSG00000172893	1437.87	1.21834	0.270482	4.50434	6.65786e-06	0.00278947	chr11	71428193	71452868	-	DHCR7	protein_coding	This gene encodes an enzyme that removes the C(7-8) double bond in the B ring of sterols and catalyzes the conversion of 7-dehydrocholesterol to cholesterol. This gene is ubiquitously expressed and its transmembrane protein localizes to the endoplasmic reticulum membrane and nuclear outer membrane. Mutations in this gene cause Smith-Lemli-Opitz syndrome (SLOS); a syndrome that is metabolically ch…	1717	GO:0005640, GO:0005783, GO:0005789, GO:0016020	nuclear outer membrane, endoplasmic reticulum, endoplasmic reticulum membrane, membrane	GO:0005515, GO:0009918, GO:0047598, GO:0047598, GO:0047598, GO:0050661	protein binding, sterol delta7 reductase activity, 7-dehydrocholesterol reductase activity, 7-dehydrocholesterol reductase activity, 7-dehydrocholesterol reductase activity, NADP binding	GO:0006695, GO:0006695, GO:0016132, GO:0033489, GO:0033490	cholesterol biosynthetic process, cholesterol biosynthetic process, brassinosteroid biosynthetic process, cholesterol biosynthetic process via desmosterol, cholesterol biosynthetic process via lathosterol	1031.09	787.791	773.882	1527.46	2479.93	2027.07
ENSG00000169710	6814.61	1.21607	0.311963	3.89811	9.69473e-05	0.0233404	chr17	82078338	82098294	-	FASN	protein_coding	Fatty acid synthetase is a multifunctional enzyme that catalyzes the de novo biosynthesis of long-chain saturated fatty acids starting from acetyl-CoA and malonyl-CoA in the presence of NADPH. This multifunctional protein contains 7 catalytic activities and a site for the binding of the prosthetic group 4'-phosphopantetheine of the acyl carrier protein ([ACP]) domain.	2194	GO:0005829, GO:0005794, GO:0005886	cytosol, Golgi apparatus, plasma membrane	GO:0008659, GO:0008693, GO:0047451, GO:0004317, GO:0102131, GO:0102132, GO:0004316, GO:0004315, GO:0004313, GO:0004314, GO:0047117, GO:0016295, GO:0004320, GO:0016296, GO:0031177	(3R)-hydroxymyristoyl-[acyl-carrier-protein] dehydratase activity, 3-hydroxydecanoyl-[acyl-carrier-protein] dehydratase activity, 3-hydroxyoctanoyl-[acyl-carrier-protein] dehydratase activity, 3-hydroxypalmitoyl-[acyl-carrier-protein] dehydratase activity, 3-oxo-glutaryl-[acp] methyl ester reductase activity, 3-oxo-pimeloyl-[acp] methyl ester reductase activity, 3-oxoacyl-[acyl-carrier-protein] r…	GO:0006633	fatty acid biosynthetic process	4219.32	4076.7	4007.09	6890.29	13843.5	7850.8
ENSG00000131459	946.98	1.21329	0.202232	5.9995	1.97928e-09	2.20185e-06	chr5	180300698	180353336	-	GFPT2	protein_coding	Predicted to enable glutamine-fructose-6-phosphate transaminase (isomerizing) activity. Predicted to be involved in UDP-N-acetylglucosamine metabolic process; fructose 6-phosphate metabolic process; and protein N-linked glycosylation. Predicted to act upstream of or within cellular response to leukemia inhibitory factor. Predicted to be located in cytosol. Implicated in type 2 diabetes mellitus. …	9945	GO:0005829	cytosol	GO:0004360, GO:0004360, GO:0005515, GO:0097367	glutamine-fructose-6-phosphate transaminase (isomerizing) activity, glutamine-fructose-6-phosphate transaminase (isomerizing) activity, protein binding, carbohydrate derivative binding	GO:0006002, GO:0006047, GO:0006048, GO:0006048, GO:0006112, GO:0006487, GO:0006541, GO:1990830	fructose 6-phosphate metabolic process, UDP-N-acetylglucosamine metabolic process, UDP-N-acetylglucosamine biosynthetic process, UDP-N-acetylglucosamine biosynthetic process, energy reserve metabolic process, protein N-linked glycosylation, glutamine metabolic process, cellular response to leukemia inhibitory factor	589.471	590.456	531.747	1163.58	1293.39	1513.24
ENSG00000121989	294.647	1.20801	0.276851	4.36341	1.2805e-05	0.00464158	chr2	147844517	147930826	+	ACVR2A	protein_coding	On ligand binding, forms a receptor complex consisting of two type II and two type I transmembrane serine/threonine kinases. Type II receptors phosphorylate and activate type I receptors which autophosphorylate, then bind and activate SMAD transcriptional regulators. Receptor for activin A, activin B and inhibin A (PubMed:17911401). Mediates induction of adipogenesis by GDF6 (By similarity).	92	GO:0048179, GO:0009986, GO:0005737, GO:0034673, GO:0005887, GO:0005886, GO:0043235	activin receptor complex, cell surface, cytoplasm, inhibin-betaglycan-ActRII complex, integral component of plasma membrane, plasma membrane, receptor complex	GO:0048185, GO:0005524, GO:0098821, GO:0015026, GO:0019838, GO:0034711, GO:0046872, GO:0030165, GO:0043621, GO:0004674, GO:0004675	activin binding, ATP binding, BMP receptor activity, coreceptor activity, growth factor binding, inhibin binding, metal ion binding, PDZ domain binding, protein self-association, protein serine/threonine kinase activity, transmembrane receptor protein serine/threonine kinase activity	GO:0032924, GO:0009952, GO:0030509, GO:0071773, GO:0071363, GO:0007368, GO:0048706, GO:0001702, GO:0007498, GO:0042475, GO:0043084, GO:0032927, GO:0030501, GO:0045648, GO:0045669, GO:0010862, GO:0001934, GO:0045944, GO:0006468, GO:0050999, GO:0060011, GO:0042713, GO:0007283, GO:0007178	activin receptor signaling pathway, anterior/posterior pattern specification, BMP signaling pathway, cellular response to BMP stimulus, cellular response to growth factor stimulus, determination of left/right symmetry, embryonic skeletal system development, gastrulation with mouth forming second, mesoderm development, odontogenesis of dentin-containing tooth, penile erection, positive regulation …	166.462	175.667	192.758	521.979	313.506	397.509
ENSG00000242396	286.283	1.20177	0.267704	4.48917	7.1501e-06	0.00294048	chr1	54886812	54974458	+		lncRNA									180.171	173.345	167.12	465.096	437.221	294.744
ENSG00000183876	140.256	1.19586	0.269658	4.43472	9.21934e-06	0.00362714	chr5	150296343	150339307	-	ARSI	protein_coding	This gene encodes a protein that belongs to a large family of sulfatases that hydrolyze sulfate esters and sulfamates. Members of this family play a role in several cellular processes, including hormone synthesis, cell signaling in development and degradation of macromolecules. The protein encoded by this gene is thought to be secreted, and to function in extracellular space. [provided by RefSeq,…	340075	GO:0005576, GO:0005788	extracellular region, endoplasmic reticulum lumen	GO:0008484	sulfuric ester hydrolase activity			85.1894	82.8032	88.308	235.894	179.949	169.393
ENSG00000067064	1160.78	1.16552	0.209104	5.57387	2.49136e-08	2.29639e-05	chr10	1039152	1049119	-	IDI1	protein_coding	IDI1 encodes a peroxisomally-localized enzyme that catalyzes the interconversion of isopentenyl diphosphate (IPP) to its highly electrophilic isomer, dimethylallyl diphosphate (DMAPP), which are the substrates for the successive reaction that results in the synthesis of farnesyl diphosphate and, ultimately, cholesterol. It has been shown in peroxisomal deficiency diseases such as Zellweger syndro…	3422	GO:0005737, GO:0005777, GO:0005829	cytoplasm, peroxisome, cytosol	GO:0016787	hydrolase activity	GO:0006695, GO:0009240, GO:0050992	cholesterol biosynthetic process, isopentenyl diphosphate biosynthetic process, dimethylallyl diphosphate biosynthetic process	736.35	705.762	704.565	1376.05	1893.69	1548.25
ENSG00000163359	35912.5	1.15499	0.268942	4.29456	1.75037e-05	0.0060073	chr2	237324003	237414328	-	COL6A3	protein_coding	This gene encodes the alpha-3 chain, one of the three alpha chains of type VI collagen, a beaded filament collagen found in most connective tissues. The alpha-3 chain of type VI collagen is much larger than the alpha-1 and -2 chains. This difference in size is largely due to an increase in the number of subdomains, similar to von Willebrand Factor type A domains, that are found in the amino termi…	1293	GO:0005576, GO:0005576, GO:0005589, GO:0005615, GO:0005615, GO:0005788, GO:0031012, GO:0042383, GO:0062023, GO:0062023, GO:0062023, GO:0062023, GO:0070062, GO:1903561	extracellular region, extracellular region, collagen type VI trimer, extracellular space, extracellular space, endoplasmic reticulum lumen, extracellular matrix, sarcolemma, collagen-containing extracellular matrix, collagen-containing extracellular matrix, collagen-containing extracellular matrix, collagen-containing extracellular matrix, extracellular exosome, extracellular vesicle	GO:0004867, GO:0030020, GO:0030020	serine-type endopeptidase inhibitor activity, extracellular matrix structural constituent conferring tensile strength, extracellular matrix structural constituent conferring tensile strength	GO:0007155, GO:0007517, GO:0009749	cell adhesion, muscle organ development, response to glucose	29032.9	19102.8	18640.6	47976	57900.1	42822.5
ENSG00000132688	851.685	1.11929	0.295435	3.78861	0.000151495	0.033123	chr1	156668763	156677407	-	NES	protein_coding	Required for brain and eye development. Promotes the disassembly of phosphorylated vimentin intermediate filaments (IF) during mitosis and may play a role in the trafficking and distribution of IF proteins and other cellular factors to daughter cells during progenitor cell division. Required for survival, renewal and mitogen-stimulated proliferation of neural progenitor cells (By similarity).	10763	GO:0005737, GO:0005882, GO:0045111	cytoplasm, intermediate filament, intermediate filament cytoskeleton	GO:0031730, GO:0019215	CCR5 chemokine receptor binding, intermediate filament binding	GO:0007420, GO:0048858, GO:0007417, GO:0031076, GO:0000086, GO:0043086, GO:0043524, GO:0032091, GO:0030844, GO:2000179, GO:0072089	brain development, cell projection morphogenesis, central nervous system development, embryonic camera-type eye development, G2/M transition of mitotic cell cycle, negative regulation of catalytic activity, negative regulation of neuron apoptotic process, negative regulation of protein binding, positive regulation of intermediate filament depolymerization, positive regulation of neural precursor …	382.863	665.521	562.132	1381.07	1176.7	941.825
ENSG00000116133	3137.21	1.11897	0.189144	5.91595	3.29963e-09	3.54831e-06	chr1	54849627	54887195	-	DHCR24	protein_coding	This gene encodes a flavin adenine dinucleotide (FAD)-dependent oxidoreductase which catalyzes the reduction of the delta-24 double bond of sterol intermediates during cholesterol biosynthesis. The protein contains a leader sequence that directs it to the endoplasmic reticulum membrane. Missense mutations in this gene have been associated with desmosterolosis. Also, reduced expression of the gene…	1718	GO:0016021	integral component of membrane	GO:0050614, GO:0071949	delta24-sterol reductase activity, FAD binding	GO:0006695, GO:0006695, GO:0006695, GO:0006915, GO:0006979, GO:0007265, GO:0008104, GO:0008202, GO:0008285, GO:0009725, GO:0009888, GO:0030539, GO:0031639, GO:0033489, GO:0033489, GO:0033490, GO:0042987, GO:0043066, GO:0043154, GO:0043588, GO:0051726, GO:0061024	cholesterol biosynthetic process, cholesterol biosynthetic process, cholesterol biosynthetic process, apoptotic process, response to oxidative stress, Ras protein signal transduction, protein localization, steroid metabolic process, negative regulation of cell population proliferation, response to hormone, tissue development, male genitalia development, plasminogen activation, cholesterol biosynt…	2092.53	1891.32	1951.32	4872.64	4195.07	3820.38
ENSG00000168679	579.973	1.11637	0.304013	3.67212	0.000240544	0.0449935	chr1	110362851	110391082	-	SLC16A4	protein_coding	Predicted to enable monocarboxylic acid transmembrane transporter activity. Predicted to be involved in monocarboxylic acid transport. Predicted to be located in membrane. Predicted to be integral component of plasma membrane. [provided by Alliance of Genome Resources, Apr 2022]	9122	GO:0016021	integral component of membrane	GO:0008028, GO:0015293	monocarboxylic acid transmembrane transporter activity, symporter activity	GO:0015718, GO:0055085	monocarboxylic acid transport, transmembrane transport	294.736	404.73	398.81	685.097	621.388	1075.08
ENSG00000188211	328.002	1.11184	0.269813	4.12077	3.77605e-05	0.0111761	chr11	17351800	17377341	+	NCR3LG1	protein_coding	Triggers NCR3-dependent natural killer cell activation.	374383	GO:0016021, GO:0005886	integral component of membrane, plasma membrane	GO:0003823, GO:0005515, GO:0034987	antigen binding, protein binding, immunoglobulin receptor binding	GO:0006958, GO:0019731	complement activation, classical pathway, antibacterial humoral response	185.067	225.968	210.8	341.294	458.309	546.575
ENSG00000170873	1040.79	1.1001	0.251043	4.38214	1.1752e-05	0.00440849	chr8	124550784	124728473	-	MTSS1	protein_coding	Enables actin monomer binding activity; identical protein binding activity; and signaling receptor binding activity. Predicted to be involved in cellular response to fluid shear stress; negative regulation of epithelial cell proliferation; and urogenital system development. Predicted to act upstream of or within several processes, including actin filament polymerization; adherens junction mainten…	9788	GO:0001726, GO:0005737, GO:0015629, GO:0015629, GO:0030139	ruffle, cytoplasm, actin cytoskeleton, actin cytoskeleton, endocytic vesicle	GO:0003779	actin binding	GO:0030036, GO:0007009	actin cytoskeleton organization, plasma membrane organization	710.891	630.697	644.743	1143.5	1304.63	1810.25
ENSG00000131069	582.36	1.0937	0.208296	5.25068	1.51541e-07	0.000106279	chr20	34872146	34927962	+	ACSS2	protein_coding	This gene encodes a cytosolic enzyme that catalyzes the activation of acetate for use in lipid synthesis and energy generation. The protein acts as a monomer and produces acetyl-CoA from acetate in a reaction that requires ATP. Expression of this gene is regulated by sterol regulatory element-binding proteins, transcription factors that activate genes required for the synthesis of cholesterol and…	55902	GO:0005737, GO:0005737, GO:0005759, GO:0005829, GO:0005829	cytoplasm, cytoplasm, mitochondrial matrix, cytosol, cytosol	GO:0003987, GO:0003987, GO:0003987, GO:0005524, GO:0016208, GO:0050218	acetate-CoA ligase activity, acetate-CoA ligase activity, acetate-CoA ligase activity, ATP binding, AMP binding, propionate-CoA ligase activity	GO:0006069, GO:0006085, GO:0008610, GO:0019413, GO:0019427, GO:0019542	ethanol oxidation, acetyl-CoA biosynthetic process, lipid biosynthetic process, acetate biosynthetic process, acetyl-CoA biosynthetic process from acetate, propionate biosynthetic process	406.363	352.881	355.131	695.135	888.5	796.147
ENSG00000164211	722.662	1.08877	0.265316	4.10366	4.06659e-05	0.0118191	chr5	111496033	111512590	-	STARD4	protein_coding	Cholesterol homeostasis is regulated, at least in part, by sterol regulatory element (SRE)-binding proteins (e.g., SREBP1; MIM 184756) and by liver X receptors (e.g., LXRA; MIM 602423). Upon sterol depletion, LXRs are inactive and SREBPs are cleaved, after which they bind promoter SREs and activate genes involved in cholesterol biosynthesis and uptake. Sterol transport is mediated by vesicles or …	134429	GO:0005737, GO:0005783, GO:0005829, GO:0031410	cytoplasm, endoplasmic reticulum, cytosol, cytoplasmic vesicle	GO:0015485	cholesterol binding	GO:0032367	intracellular cholesterol transport	590.451	373.775	422.549	839.014	1076.88	1033.3
ENSG00000287724	297.769	1.07146	0.252668	4.24059	2.22929e-05	0.00749159	chr1	54874672	54883664	+		lncRNA									185.067	190.37	201.304	501.903	366.928	341.044
ENSG00000268895	87.8691	1.04066	0.285926	3.6396	0.000273066	0.0492143	chr19	58347718	58355455	+	A1BG-AS1	lncRNA		503538							63.6472	49.5271	59.8215	128.822	112.468	112.929
ENSG00000160752	1597.08	1.04024	0.17733	5.86614	4.46055e-09	4.642e-06	chr1	155308748	155320666	+	FDPS	protein_coding	This gene encodes an enzyme that catalyzes the production of geranyl pyrophosphate and farnesyl pyrophosphate from isopentenyl pyrophosphate and dimethylallyl pyrophosphate. The resulting product, farnesyl pyrophosphate, is a key intermediate in cholesterol and sterol biosynthesis, a substrate for protein farnesylation and geranylgeranylation, and a ligand or agonist for certain hormone receptors…	2224	GO:0005829, GO:0005654	cytosol, nucleoplasm	GO:0016740	transferase activity	GO:0008299	isoprenoid biosynthetic process	941	1083.41	1110.02	2028.52	2195.95	2223.56
ENSG00000225855	1070.79	1.01669	0.189234	5.37268	7.7576e-08	5.68791e-05	chr1	155316863	155324176	-	RUSC1-AS1	lncRNA		284618			GO:0005515	protein binding			673.682	746.002	704.565	1263.12	1478.96	1558.42
ENSG00000232656	220.074	1.00704	0.263951	3.81527	0.000136037	0.03069	chr10	1022618	1045425	+	IDI2-AS1	lncRNA		55853							158.629	145.486	133.886	249.278	365.522	267.641
